# Supplementary material for: Investigating gene expression profiles of whole blood and peripheral blood mononuclear cells using multiple collection and processing methods
Source: PLoS One. 2019 Dec 6;14(12):e0225137. doi: 10.1371/journal.pone.0225137 (PMC6897427; doi:10.1371/journal.pone.0225137)
Supplement: S1 Table — (XLSX) [file pone.0225137.s001.xlsx]

## Sheet: S1
Table S1 List of high variance probes
	ProbeName	SystematicName	heat.variances
1	A_23_P117082	NM_015987	0.204383
2	A_33_P3246448	NM_080671	1.29093
4	A_33_P3318220	NM_178466	1.16017
5	A_33_P3236322	ENST00000371169	1.1457
6	A_33_P3319925	NM_001258406	1.25448
7	A_21_P0000509	NR_024244	1.26935
8	A_21_P0000744	NR_038269	0.638292
9	A_24_P215804	NM_016951	0.846203
10	A_23_P110167	NM_002413	0.292282
11	A_33_P3211513	NM_001162407	0.646532
12	A_23_P103349	NM_022375	0.0179007
13	A_32_P61480	NR_026941	0.181744
14	A_33_P3788124	NR_026646	0.197062
15	A_33_P3414202	NM_001170704	1.96458
16	A_33_P3316686	NM_016230	0.940567
17	A_33_P3300975	NM_014620	0.215647
18	A_33_P3263061	NM_016282	0.136326
19	A_33_P3261373	ENST00000319813	0.22677
20	A_24_P278460	NM_032228	0.408533
21	A_21_P0013109	TCONS_l2_00024969	0.365484
22	A_21_P0014651	ENST00000543573	0.395507
23	A_24_P286898	NM_001278547	0.267718
24	A_23_P340890	NM_001195753	0.107849
25	A_21_P0005185	TCONS_00012833	0.624741
26	A_21_P0010885	NM_030969	0.0980724
27	A_21_P0004635	ENST00000434947	0.0577345
28	A_23_P89762	NM_194449	0.121067
29	A_33_P3379396	NM_006121	7.38366
30	A_23_P109034	NM_002999	0.615883
31	A_21_P0013603	ENST00000443993	0.0723948
32	A_33_P3261031	THC2750096	0.119225
33	A_33_P3364776	ENST00000396843	0.0537767
34	A_33_P3732466	XR_110899	0.299457
35	A_33_P3402773	A_33_P3402773	1.74226
36	A_33_P3636315	AK091675	0.207604
37	A_33_P3365553	NR_024420	0.23229
38	A_23_P103837	NM_001127320	0.0321529
39	A_33_P3402035	NM_004295	0.219175
40	A_21_P0013668	NM_001166137	0.145463
41	A_23_P61637	NM_002108	0.732681
42	A_23_P11543	NM_000147	0.360753
43	A_23_P103765	NM_002001	1.75994
44	A_21_P0002012	ENST00000418358	0.0948385
45	A_33_P3219429	NM_005871	0.192737
46	A_21_P0014120	XR_158775	0.138472
47	A_33_P3372397	AK130111	0.233342
48	A_24_P120109	NM_198963	0.162618
49	A_21_P0013733	NM_174937	0.160757
50	A_21_P0008159	TCONS_00021994	0.17208
51	A_23_P118888	NM_000430	0.0824268
52	A_19_P00803093	TCONS_00011082	0.129716
53	A_33_P3350056	NM_005952	0.164724
54	A_32_P202703	NM_001242480	0.310204
55	A_24_P787889	NM_001242313	0.115193
56	A_33_P3390097	A_33_P3390097	0.0580133
57	A_24_P238257	NM_001145080	0.0802087
58	A_33_P3227225	A_33_P3227225	0.434724
59	A_21_P0014626	NM_007282	0.399949
60	A_23_P203658	NM_007166	0.74979
61	A_33_P3354678	AF230412	0.0917258
62	A_23_P102060	NM_006751	0.188156
63	A_23_P206140	NM_018602	0.424441
64	A_23_P14389	NM_014977	0.464576
65	A_23_P106016	NM_002742	0.0941242
66	A_33_P3323435	NM_033141	0.153806
67	A_21_P0011375	NM_003104	0.138366
68	A_21_P0001890	ENST00000414442	0.148989
69	A_33_P3228014	NM_206998	0.162033
70	A_21_P0014742	BC045168	0.30844
71	A_33_P3241482	NM_012279	0.0729351
72	A_21_P0001555	TCONS_00001604	0.117044
73	A_33_P3349661	NM_203487	0.0772906
74	A_21_P0010319	TCONS_00029272	0.0543587
75	A_23_P145541	NM_014845	0.30109
76	A_23_P111865	NM_145914	0.0900181
77	A_23_P151294	NM_000619	0.423303
78	A_23_P144096	NM_145071	0.302321
79	A_33_P3299510	NM_001008271	0.0974165
80	A_23_P76705	NM_006322	0.166021
81	A_23_P63896	NM_000043	0.650053
82	A_21_P0005541	TCONS_00014004	0.139188
83	A_24_P355944	NM_004093	0.363528
84	A_23_P101374	NM_030622	0.0922162
85	A_32_P199252	NM_001017963	0.370892
86	A_21_P0001204	ENST00000432976	0.0774911
87	A_23_P203191	NM_000039	0.263813
88	A_19_P00811812	NM_201274	0.256825
89	A_24_P54390	NM_170672	0.320518
90	A_33_P3311205	NM_001031698	0.10932
91	A_32_P89827	NR_002815	0.668604
92	A_23_P44264	NM_004098	0.122884
93	A_33_P3424489	ENST00000390305	0.895386
94	A_21_P0004959	TCONS_00011998	0.0777763
95	A_33_P3245927	NM_024623	0.0880265
96	A_23_P101521	NM_152358	0.0179403
97	A_21_P0004017	TCONS_00009425	0.0947723
98	A_33_P3379526	AK127601	0.162716
99	A_23_P98183	NM_005343	0.0881351
100	A_21_P0012132	TCONS_l2_00016423	0.257177
101	A_21_P0007347	TCONS_00019627	0.228862
102	A_33_P3265679	XR_112616	0.205818
103	ERCC-00096_179	DQ459429	0.00781852
104	A_21_P0000880	NR_040012	0.200289
105	A_33_P3278313	NM_001193460	0.231866
106	A_33_P3306973	THC2494281	0.464152
107	A_33_P3235690	NM_001081550	0.235953
108	A_21_P0006812	ENST00000438753	0.0331433
109	A_21_P0004992	TCONS_00012054	0.406907
110	A_21_P0000576	NR_029376	0.0362384
111	A_21_P0005597	XM_005249835	0.0417694
112	A_21_P0014082	ENST00000436991	0.0396448
113	A_24_P187056	NR_046228	0.105762
114	A_33_P3858476	NR_033873	0.26493
115	A_33_P3260373	NM_001204890	0.233923
116	A_33_P3282898	ENST00000378192	0.202476
117	A_23_P122001	NM_002439	0.0785553
118	A_23_P117437	NM_022789	0.0176755
119	A_21_P0002784	ENST00000498457	0.0776763
120	A_24_P303420	NR_026938	0.353479
121	A_23_P122508	NM_080870	0.020953
122	ERCC-00013_180	EF011062	0.00748885
123	A_19_P00322002	NR_015431	0.285112
124	A_19_P00320028	NR_039981	0.236702
125	A_23_P114883	NM_002023	0.113231
126	A_24_P42066	NR_003267	0.083027
127	A_21_P0007322	TCONS_00019585	0.0510017
128	A_33_P3321007	NR_015374	0.0491544
129	A_33_P3857091	NR_033894	0.101241
130	A_33_P3404480	NM_033066	0.288993
131	A_33_P3357431	ENST00000317652	0.440209
132	A_21_P0009595	ENST00000575722	0.669835
133	A_23_P110288	NM_024751	0.0552734
134	A_23_P114282	NM_014060	0.174773
135	A_21_P0001847	ENST00000421904	0.391844
136	A_33_P3325018	NM_015701	0.22546
137	A_21_P0004300	TCONS_00010097	0.0903332
138	A_23_P88740	NM_018455	0.224146
139	A_23_P123308	NM_031271	0.0278823
140	A_21_P0003254	TCONS_00007007	0.0393689
141	A_33_P3412975	NM_175875	0.180264
142	A_33_P3745164	NM_001167674	0.0501214
143	A_23_P102937	NM_006936	0.16831
144	A_24_P41021	NM_203301	0.331341
145	A_21_P0007760	TCONS_00020922	0.156208
146	A_21_P0002274	TCONS_00003825	0.172885
147	A_23_P11652	NM_003368	0.193915
148	A_23_P258340	NM_021130	0.267071
149	A_21_P0014949	NM_006310	0.17033
150	A_33_P3209386	NM_032731	0.0844015
151	A_33_P3312601	NM_001013630	0.0354277
152	A_23_P162702	NM_001109662	0.133474
153	A_23_P434518	NM_001040168	0.215451
154	A_21_P0003091	TCONS_00006378	0.344578
155	A_23_P61042	ENST00000390539	0.863604
156	A_21_P0005777	TCONS_00014881	0.13906
157	A_21_P0003356	ENST00000510602	0.149692
158	A_23_P119907	NM_018089	0.115534
159	A_21_P0010960	TCONS_l2_00004345	0.0594671
160	A_33_P3284404	NM_145731	0.530011
161	ERCC-00156_158	DQ883643	0.00590487
167	A_21_P0008122	ENST00000440860	1.14945
168	A_23_P110624	NM_001332	0.195207
169	ERCC-00147_344	DQ516790	0.00638104
170	A_21_P0001786	ENST00000413792	1.06942
171	A_32_P215938	NM_001145638	0.484488
172	A_33_P3325808	A_33_P3325808	0.914568
173	A_21_P0002823	ENST00000438488	0.688086
174	A_23_P101960	NM_006887	0.273456
175	A_19_P00318261	NR_003016	0.458021
176	A_21_P0011410	TCONS_l2_00009507	0.214962
177	A_23_P140602	NM_001033088	0.100121
178	A_24_P252575	NM_012197	0.141203
179	A_23_P104025	NM_052965	0.134516
180	A_23_P63459	NM_001012985	0.233749
181	A_23_P104972	NM_023945	0.0195473
182	A_33_P3215028	NM_152734	0.095645
183	A_33_P3228722	ENST00000397466	0.342902
184	ERCC-00034_158	DQ855001	0.00634719
185	A_23_P146146	NM_152565	0.386431
186	A_24_P71973	NM_002253	0.25286
187	A_33_P3340085	NM_178136	0.162335
188	A_23_P215175	NM_005692	0.126737
189	A_23_P103588	NM_005518	0.0157319
190	A_21_P0013214	TCONS_l2_00025932	0.056734
191	A_19_P00806765	NR_034096	0.188966
192	A_21_P0004505	TCONS_00010701	0.0627744
193	A_23_P11032	NM_032591	0.123173
194	A_33_P3255314	NR_033985	0.073558
195	A_21_P0005037	TCONS_00012217	0.0583591
196	A_23_P252748	NM_007152	0.23669
197	A_21_P0005215	ENST00000442176	0.0493095
198	A_32_P57810	NM_052916	0.35293
199	A_21_P0002212	XR_245000	0.197267
200	A_23_P214678	NM_015921	0.13055
201	A_24_P11575	NM_016441	0.0565786
202	A_33_P3368034	A_33_P3368034	0.0415809
203	A_21_P0008281	ENST00000554043	0.062074
204	A_33_P3240972	XM_005272554	0.0899134
205	A_21_P0004440	TCONS_00010467	0.0711657
206	A_23_P106463	NM_002537	0.461565
207	A_24_P153043	NR_000029	0.31538
208	(+)E1A_r60_a22	E1A_r60_a22	0.393699
209	A_23_P36187	NM_138567	0.0970362
210	A_21_P0009102	TCONS_00024848	0.118039
211	A_24_P149395	NM_015610	0.160634
212	A_21_P0012208	TCONS_l2_00017315	0.449613
213	A_21_P0013981	ENST00000481779	0.134916
214	A_21_P0010346	ENST00000454253	0.135444
215	A_23_P104563	NM_001031847	0.18341
216	A_19_P00801041	TCONS_00075451_GNASAS	0.11179
217	A_23_P82762	NM_001042416	0.0826101
218	A_24_P336577	NM_019099	0.608447
219	A_33_P3368144	A_33_P3368144	0.0547482
220	A_33_P3253583	NM_001005196	0.0656512
221	A_33_P3317282	NM_138459	0.171693
222	A_33_P3341269	THC2670244	0.0880942
223	A_33_P3500167	NM_001135	0.0977452
224	A_21_P0013408	ENST00000493400	0.0568912
225	A_33_P3384108	NM_194255	0.497863
226	A_33_P3340264	A_33_P3340264	0.281633
227	A_21_P0013519	TCONS_l2_00028266	0.0572965
228	A_23_P36531	NM_004616	0.2938
229	A_21_P0007963	ENST00000455487	0.0942803
230	A_33_P3236030	ENST00000509709	0.712615
231	A_21_P0009956	ENST00000428529	0.124775
232	A_21_P0001650	TCONS_00001896	0.165948
233	A_21_P0008718	ENST00000565706	0.215684
234	A_33_P3273459	ENST00000466212	0.307899
235	A_24_P383850	NM_003760	0.249669
236	A_23_P354791	NM_182964	0.12052
237	A_23_P59153	NM_021177	0.141482
238	A_23_P103110	NM_012323	0.297309
239	A_23_P344853	NM_015131	0.167042
240	A_24_P134235	NM_003685	0.170046
241	A_33_P3218772	NM_080599	0.279917
242	A_23_P53646	NM_139207	0.297266
243	A_23_P431505	AB073660	0.186748
244	A_21_P0006221	TCONS_00016147	0.0678901
245	A_21_P0007314	TCONS_00019568	0.0582695
246	A_21_P0009162	ENST00000443508	0.154058
247	A_21_P0010290	TCONS_00029161	0.0709732
248	A_23_P319783	NM_206996	0.079861
249	A_23_P103442	NM_022756	0.190557
250	A_21_P0011627	TCONS_l2_00011589	0.170981
251	A_21_P0009225	TCONS_00025313	0.0775383
252	A_21_P0012192	TCONS_l2_00017177	0.0657051
253	A_21_P0008647	NR_026979	2.33719
254	A_33_P3230976	NM_002726	0.21885
255	A_23_P106675	NM_002661	0.765562
256	A_33_P3259954	A_33_P3259954	0.138183
257	A_19_P00321284	NR_038988	0.294935
258	A_33_P3233620	CR749405	0.076309
259	A_23_P72096	NM_000575	0.0119425
260	A_32_P231086	NM_198181	0.214379
261	A_23_P7535	NM_022304	0.174209
262	A_32_P60606	ENST00000391437	0.246882
263	A_23_P31073	NM_005375	0.179639
264	A_32_P85591	NR_003238	0.425307
265	A_21_P0012632	TCONS_l2_00020874	0.204255
266	A_33_P3318002	NM_031500	0.137296
267	A_23_P345710	NM_152531	0.105426
268	A_33_P3331085	NM_021982	0.0944027
269	A_21_P0000144	NM_001199233	0.11455
270	A_23_P110961	NM_016098	0.180618
271	A_24_P251734	NM_020116	0.0438168
272	A_23_P166122	NM_006466	0.172714
273	A_24_P817863	NM_032504	0.0351005
274	A_23_P113803	NM_007044	0.0751271
275	A_33_P3237364	THC2701256	0.073695
276	A_24_P401090	A_24_P401090	0.061483
277	A_23_P123727	NM_024617	0.694817
278	A_23_P213518	NM_001042440	0.365861
279	A_23_P112113	NM_014846	0.188791
280	A_33_P3292402	ENST00000468759	0.133743
281	A_33_P3291776	NM_018946	0.102798
282	A_33_P3337569	NM_214711	0.547946
283	A_33_P3222744	NM_015852	0.327233
284	A_24_P3415	NM_181876	0.154393
285	A_33_P3240234	A_33_P3240234	0.12022
286	A_23_P362228	NR_033690	0.211594
287	A_23_P108376	NM_022065	0.107422
288	A_24_P782308	NM_001144967	0.173963
289	A_21_P0003880	TCONS_00008988	0.0630568
290	A_33_P3846177	NM_001478	0.440301
291	A_33_P3271634	ENST00000466949	0.105023
292	A_23_P59388	NM_001723	0.542697
293	A_23_P109774	NM_014415	0.156928
294	A_21_P0012394	TCONS_l2_00018857	0.337524
295	A_33_P3238290	NM_080829	0.558152
296	A_23_P99891	NM_022566	0.233179
297	A_21_P0008067	TCONS_00021796	0.676111
298	A_23_P430670	NM_024533	0.48491
299	A_33_P3411313	XM_003959967	0.249023
300	A_33_P3658861	AI792523	0.189022
301	A_23_P41948	NM_017785	0.445549
302	A_23_P27724	NM_003009	0.25815
303	A_23_P10785	NM_145206	0.186352
304	A_23_P107587	NM_000271	0.151915
305	3xSLv1	3xSLv1	0.00235289
306	A_23_P160849	NM_004106	0.733473
307	A_33_P3265619	DA067175	0.0940052
308	A_24_P823684	NM_007355	0.242607
309	A_24_P98006	NM_001040179	0.155749
310	A_21_P0004081	ENST00000503218	0.11684
311	A_33_P3349404	NM_031413	0.0938319
312	A_23_P43079	NM_017864	0.168235
313	A_23_P217659	NM_001018055	0.0950139
314	A_33_P3303444	NM_001133	0.0442586
315	A_33_P3404749	NM_001277313	0.360961
316	A_33_P3704738	NR_026803	0.0614189
317	A_23_P126869	NM_016233	0.0422443
318	A_23_P137543	NM_152493	0.130084
319	A_23_P374322	NM_153218	0.154793
320	A_21_P0001876	ENST00000415138	0.451882
321	A_23_P113161	NM_030806	0.0965835
322	A_21_P0012360	NR_044991	0.0575923
323	A_33_P3270599	NM_213674	0.399341
324	A_33_P3330911	NM_003657	0.867274
325	A_24_P493287	AF119855	1.17548
331	A_21_P0011326	XR_243175	2.94342
332	A_21_P0000105	NM_001190478	1.10844
333	A_23_P40952	NM_002880	0.294833
334	A_21_P0011975	ENST00000448255	1.06534
335	A_19_P00808883	THC2653958	1.13247
336	A_23_P45166	NM_007198	0.258648
337	A_21_P0013807	ENST00000422914	0.774517
338	A_33_P3224250	NM_001048210	1.16671
339	A_21_P0008920	ENST00000563540	0.551864
340	A_21_P0003212	ENST00000570130	0.455118
341	A_23_P334608	NM_000181	0.119467
342	A_23_P53137	NM_000559	3.10186
343	A_24_P166094	NM_001025595	0.252937
344	ERCC-00053_71	ERCC-00053_71	0.00461069
345	A_21_P0013203	TCONS_l2_00025908	0.207469
346	A_23_P502464	NM_000625	0.0239208
347	A_21_P0003248	TCONS_00006932	0.192349
348	A_21_P0009821	NR_046224	7.8829
349	A_33_P3381022	ENST00000362035	0.313756
350	A_21_P0004336	TCONS_00010174	0.411144
351	A_21_P0006572	XR_244532	0.285683
352	A_21_P0008126	TCONS_00021922	0.727616
353	A_21_P0004410	TCONS_00010372	0.0540721
354	A_23_P593	NM_021639	0.134201
355	A_33_P3272189	NM_032718	0.229841
356	A_23_P112652	NM_015442	0.0582408
357	A_21_P0000477	NR_003709	0.30294
358	A_23_P13907	NM_000618	0.35338
359	A_21_P0001170	ENST00000449439	0.0411678
360	A_33_P3388070	DB226000	0.0932967
361	A_33_P3364089	NM_019844	0.0703985
362	A_21_P0005032	TCONS_00012210	0.100083
363	A_21_P0007022	TCONS_00018616	0.134512
364	A_23_P111604	NM_152745	0.0310528
365	A_33_P3226080	NM_207103	1.0617
366	A_23_P105392	NM_006431	0.330885
367	A_23_P126735	NM_000572	0.052582
368	A_33_P3247589	ENST00000528383	0.0515345
369	A_24_P930926	NM_004874	0.102652
370	ERCC-00081_60	DQ854991	0.00353133
371	A_33_P3338166	NM_030952	0.255257
372	A_23_P118392	NM_016084	0.185613
373	A_23_P77401	NM_018340	1.70184
374	A_19_P00319765	ENST00000469178	4.13992
375	A_21_P0002728	ENST00000453361	0.094979
376	A_32_P12639	NM_002816	0.112823
377	A_33_P3255001	NR_026834	0.110204
378	ERCC-00062_278	ERCC-00062_278	0.0165589
379	A_21_P0003284	TCONS_00007175	0.112109
380	A_21_P0005042	TCONS_00012226	0.121396
381	A_24_P268160	NM_178454	0.345115
382	ETG10_13482	ETG10_13482	0.0106514
383	A_33_P3230588	DB321672	0.20225
384	A_21_P0008871	NR_024492	0.179381
385	A_21_P0012967	ENST00000412295	0.690357
386	A_21_P0004981	TCONS_00012034	0.159473
387	A_23_P12363	NM_005012	0.330844
388	A_23_P22761	NM_006883	0.387735
389	A_21_P0010700	ENST00000432922	0.0551139
390	A_23_P106056	NM_001344	0.140067
391	A_33_P3519223	A_33_P3519223	0.196882
392	A_23_P111487	NM_001128853	0.0890813
393	ERCC-00083_214	DQ516780	0.0085474
394	A_33_P3212188	NM_002333	0.137142
395	A_23_P11081	NM_003886	0.0135031
396	A_33_P3367106	NR_003242	0.162235
397	A_21_P0010868	TCONS_l2_00003528	0.752644
398	A_33_P3378972	NM_080872	0.216072
399	A_32_P55840	NR_103538	0.242956
400	A_33_P3366575	NM_018698	0.183574
401	A_23_P95930	NM_003483	0.744167
402	A_21_P0013341	ENST00000464543	0.388769
403	A_21_P0003418	ENST00000507949	0.0764353
404	A_33_P3726064	NR_033879	0.0452298
405	A_33_P3239102	A_33_P3239102	0.298388
406	A_33_P3287690	ENST00000551483	0.0882796
407	A_21_P0010355	ENST00000452505	3.41703
408	ERCC-00134_68	DQ516739	0.00519186
409	A_24_P110831	ENST00000316296	0.0578526
410	A_23_P135669	NM_030958	0.0614469
411	A_23_P83184	NM_198946	0.097708
412	A_23_P12816	NM_018063	0.236215
413	A_21_P0007598	TCONS_00020509	0.0605833
414	A_33_P3225106	ENST00000370490	0.0784384
415	A_21_P0007285	TCONS_00019502	0.0722138
416	A_24_P388528	NM_173216	0.838475
417	A_21_P0003137	NM_001190470	1.17804
418	A_23_P360990	NM_138812	0.0578472
419	A_33_P3229012	A_33_P3229012	0.118384
420	A_33_P3349774	NM_144703	0.112335
422	A_21_P0014097	THC2529005	0.102768
423	A_23_P120103	NM_002252	0.170967
424	A_33_P3483909	ENST00000355500	0.350786
425	A_33_P3247252	A_33_P3247252	0.109341
426	A_23_P158829	NM_004313	0.153872
427	A_33_P3409553	A_33_P3409553	0.298656
428	A_23_P398275	NR_027001	0.311222
429	A_21_P0010988	TCONS_l2_00004688	0.175023
430	A_33_P3225327	NM_024524	0.122179
431	A_33_P3276630	ENST00000338542	0.094393
432	A_19_P00316657	BC040150	0.548082
433	A_23_P108492	NM_138395	0.0172287
434	A_33_P3392092	NM_001117	0.0388154
435	A_23_P430411	XM_005261115	0.501222
436	A_21_P0003293	TCONS_00007229	0.0524613
437	A_33_P3240497	AK095730	0.0864916
438	A_23_P136413	NM_016155	0.398953
439	A_23_P1173	NM_004132	0.0206684
440	A_21_P0002846	ENST00000456335	0.0718201
441	A_23_P111132	NM_005345	0.584786
442	A_32_P157213	A_32_P157213	0.214307
443	A_33_P3227934	AK126997	0.544583
444	A_33_P3531373	ENST00000602761	0.132311
445	A_23_P9362	NM_002799	0.233466
446	ERCC-00012_90	ERCC-00012_90	0.00655443
447	ERCC-00041_75	EF011069	0.0140647
449	A_23_P59285	NM_004752	0.213521
450	A_21_P0009319	ENST00000582919	4.68179
451	A_23_P88249	NM_001077351	0.324666
452	A_23_P93217	NM_153320	0.10163
453	A_33_P3274851	NM_001862	0.126983
454	A_23_P103631	NM_006824	0.166881
455	A_23_P89431	NM_002982	0.327395
456	A_33_P3233565	NM_000375	0.137638
457	ERCC-00003_63	DQ516784	0.00823994
458	A_21_P0001079	TCONS_00000424	0.204573
459	A_21_P0006126	TCONS_00015918	0.419833
460	A_19_P00318679	ENST00000558071	0.570674
461	A_21_P0006099	ENST00000446206	0.672582
462	A_21_P0007864	NR_104648	0.541118
463	A_23_P115366	NM_016308	0.35265
464	A_33_P3387115	BC021693	0.0808967
466	A_23_P49338	NM_016639	0.415085
467	A_21_P0010751	ENST00000447500	0.117074
468	A_23_P118690	NM_001032293	0.214805
469	A_33_P3252043	NM_000918	0.0787819
470	A_33_P3240602	AK125754	0.0601053
471	A_23_P163161	NM_020195	0.365439
472	A_23_P120414	NM_003404	0.253214
473	A_24_P106624	NM_005924	0.163939
474	A_33_P3332126	ENST00000409736	0.292147
475	A_19_P00319311	TCONS_l2_00016358	0.115201
476	A_21_P0001413	TCONS_00002226	0.243084
477	A_33_P3340961	AF036272	0.0540383
478	A_23_P104054	NM_016227	0.234431
479	A_21_P0000673	NR_036753	0.0298269
480	A_23_P11279	NM_018466	0.14899
481	A_21_P0002608	TCONS_00004878	0.176239
482	A_21_P0000197	NM_021064	0.748353
483	A_21_P0006461	ENST00000454625	0.178002
484	A_23_P113393	NM_017413	0.0397233
485	A_21_P0014260	XR_111158	0.0738
487	A_23_P168229	NM_030810	0.175907
488	A_21_P0013461	ENST00000458645	0.0377781
489	A_24_P343095	NM_000791	0.663666
490	A_24_P302695	NM_145212	0.298185
494	A_33_P3344991	ENST00000586554	1.26946
495	ERCC-00154_60	DQ854997	0.0113846
496	A_24_P79617	NM_014656	1.1223
497	A_23_P31798	NM_000015	1.01683
498	A_19_P00319561	NR_024582	1.04145
499	A_23_P93623	NM_004231	0.109602
500	A_21_P0007220	ENST00000393946	0.905013
501	A_21_P0003682	ENST00000507969	0.646353
502	A_21_P0001263	TCONS_00000840	0.505487
503	A_21_P0006801	ENST00000454492	0.325179
504	A_33_P3367301	NM_152219	0.203657
505	A_23_P118435	NM_006937	0.165699
506	A_24_P117029	NM_000527	0.0996656
507	ERCC-00077_121	ERCC-00077_121	0.008061
508	A_21_P0014840	AF119861	0.293971
509	A_33_P3314421	AK024188	0.173933
510	A_21_P0009454	TCONS_00026277	0.232044
511	A_23_P361940	NM_003874	0.878406
513	A_23_P108922	ENST00000396049	0.470382
514	A_21_P0013778	NM_001256155	0.22279
515	A_23_P107073	NM_002945	0.190972
516	A_23_P138680	NM_172200	0.120125
517	A_19_P00317872	ENST00000521122	0.155151
518	A_23_P52058	NM_005646	0.306694
519	A_21_P0007884	TCONS_00021370	0.0481379
520	A_21_P0013133	ENST00000435946	0.0514767
521	A_23_P115036	NM_014652	0.128502
522	A_21_P0008970	TCONS_00024467	0.0426662
523	A_23_P64712	NM_024809	0.0966182
525	A_23_P121695	NM_006419	0.00965717
526	ERCC-00168_248	DQ516776	0.00544052
527	A_33_P3418130	NM_145052	0.213082
528	A_19_P00800006	THC2523617	0.756898
529	A_21_P0008531	TCONS_00023094	0.455356
530	A_21_P0001992	ENST00000437610	0.767363
531	A_23_P410224	NM_001145020	0.0706754
532	A_21_P0011031	ENST00000513207	0.220591
533	A_33_P3415596	XR_253497	0.126453
534	A_32_P516818	NM_001243729	0.0796447
535	A_32_P528967	NM_153708	0.211555
536	A_23_P94819	NM_006987	0.290271
537	A_33_P3360555	NM_001253792	0.170582
538	A_21_P0012785	ENST00000499713	0.157696
539	ERCC-00117_139	DQ459412	0.0034283
540	ERCC-00051_60	DQ516740	0.00717468
541	A_33_P3344690	NR_024496	0.143355
542	A_33_P3254096	NM_015886	0.220591
543	A_24_P366607	NM_203451	0.111074
544	A_23_P500799	NM_001226	0.141311
545	A_23_P366098	NM_207308	0.0858822
546	A_33_P3404546	NM_001271223	0.101821
547	A_23_P82523	NM_000927	0.229326
548	A_21_P0000536	NM_147128	0.456616
549	A_33_P3281139	ENST00000378921	0.181629
550	A_23_P500130	NM_153186	0.405855
551	A_33_P3548190	NR_034024	0.0618062
552	A_23_P216017	NM_004901	0.236302
553	A_32_P440768	NR_002710	0.0726376
554	A_33_P3395369	NM_001634	0.340509
555	A_24_P62615	NM_006367	0.4376
556	A_32_P72341	NM_173084	0.186183
557	A_23_P309701	NM_002828	0.239864
559	A_21_P0013984	NM_001005353	0.432059
560	A_33_P3271990	NM_012079	0.329168
561	A_23_P100203	NM_001537	0.162844
562	A_21_P0006739	ENST00000433460	0.300317
563	A_21_P0004477	TCONS_00010581	0.135531
564	A_21_P0002736	ENST00000424786	0.0804983
565	A_23_P375566	NM_178509	0.204039
566	A_23_P100392	NM_007108	0.0857588
567	A_23_P161446	NM_001494	0.235121
568	A_33_P3233978	NM_032807	0.161164
569	A_21_P0002073	ENST00000422600	0.275854
570	A_33_P3239152	NM_024816	0.233523
571	A_23_P156319	NM_015315	0.128044
572	A_23_P106933	NM_052956	0.0419375
573	A_33_P3385782	NM_182633	0.136038
574	A_33_P3284888	NM_198989	1.35426
575	A_33_P3232280	NM_018164	0.24327
576	A_23_P50646	NM_001193621	0.220855
577	A_33_P3306715	NM_001164446	0.0617189
578	A_23_P117734	NM_152449	0.202095
579	A_21_P0007496	ENST00000548512	0.0419022
580	ERCC-00158_78	DQ516795	0.00673924
581	ERCC-00039_95	DQ883656	0.00462713
582	ERCC-00054_84	DQ516731	0.00541712
583	A_33_P3265394	ENST00000538098	0.168877
584	A_21_P0003753	TCONS_00008533	0.102026
585	A_24_P658584	NM_015278	0.19238
586	A_33_P3217356	NM_001194986	0.069784
587	A_33_P3383226	NM_000174	1.03479
588	A_23_P109877	NM_025222	0.0914512
590	A_21_P0006314	TCONS_00016469	0.290231
591	A_23_P209805	NM_005966	0.207376
592	A_23_P406227	NR_024399	0.126519
593	A_24_P64167	NM_000962	1.35288
594	A_23_P106617	NM_021197	0.251219
596	A_23_P25698	NM_003049	0.0832208
597	A_33_P3379701	BC017346	0.0444532
598	A_33_P3423631	NM_007331	0.416369
599	A_21_P0010708	ENST00000424953	0.0307423
600	A_24_P289726	NM_002809	0.0951275
601	A_21_P0003026	TCONS_00006200	0.0852131
602	A_23_P123539	NM_002717	0.173498
603	A_21_P0002017	ENST00000422996	0.054654
604	A_21_P0012228	ENST00000420186	0.0619617
605	A_23_P117546	NM_006939	0.275675
606	A_21_P0008862	XR_243193	0.349664
607	A_33_P3319463	NM_001145261	1.45973
608	A_33_P3304170	NM_002649	0.305856
609	A_21_P0006170	TCONS_00016042	0.101776
611	A_21_P0004922	TCONS_00011923	0.121729
612	A_33_P3227551	ENST00000509069	1.15008
613	A_21_P0004015	ENST00000514661	0.191169
614	A_23_P204208	NM_002262	1.62403
615	A_33_P3227842	NM_001166006	0.602438
616	A_21_P0008752	TCONS_00023717	0.075413
617	A_33_P3397865	NM_003283	0.61356
618	A_21_P0011774	ENST00000593461	0.320381
619	A_33_P3680462	NR_104171	0.0402311
620	A_23_P123265	NM_015411	0.0825113
621	A_24_P694760	NM_178040	0.143528
622	A_33_P3288294	ENST00000335589	0.294556
623	A_23_P115922	NM_004096	0.0729789
624	A_21_P0007191	TCONS_00019270	0.617294
625	A_24_P316601	NM_001001938	0.573604
626	A_23_P323801	NM_032735	0.438748
627	A_23_P388124	NM_005164	0.311781
628	A_33_P3288110	NM_001005476	0.186214
629	A_33_P3256765	ENST00000437135	0.3683
630	A_21_P0003648	TCONS_00008217	0.0490749
631	A_33_P3316728	ENST00000567292	0.0298495
632	A_33_P3238866	NM_016038	1.12311
633	A_21_P0001258	ENST00000420522	0.0596655
635	A_33_P3313025	THC2773189	0.0738084
636	A_33_P3330811	NM_001099670	0.138522
637	A_21_P0002999	TCONS_00006129	0.123761
638	A_21_P0009279	TCONS_00025505	0.112895
639	A_21_P0010920	NR_033407	0.0821689
640	A_23_P8013	NM_003519	0.253051
641	ERCC-00150_127	DQ883659	0.00386057
642	A_21_P0013469	NR_040039	0.0628981
643	A_23_P110569	NM_018700	0.0533769
644	A_21_P0012374	NM_005119	0.137508
645	A_23_P25503	NM_001079673	0.195101
646	A_23_P23829	NM_001773	0.0563008
647	A_33_P3242416	A_33_P3242416	1.89187
648	ERCC-00075_180	ERCC-00075_180	0.00489788
649	A_33_P3267003	AK123308	0.119422
650	A_33_P3221688	ENST00000418025	0.215714
651	A_33_P3399778	A_33_P3399778	0.0574352
652	A_24_P246692	TCONS_l2_00026230	0.353301
653	A_21_P0005899	ENST00000523703	0.833716
654	A_23_P121253	NM_003810	1.096
658	A_23_P144394	NM_001891	1.05419
659	A_33_P3254246	NM_198944	1.14597
660	A_23_P149678	NM_006099	0.365867
662	A_21_P0012022	ENST00000433673	1.0061
663	A_24_P331675	NM_006781	1.03802
664	A_33_P3408949	ENST00000335730	0.853092
665	A_24_P458252	A_24_P458252	0.74929
666	A_21_P0012676	NR_026575	0.816706
667	A_21_P0002833	ENST00000418972	0.438295
668	A_33_P3311863	NM_001242837	0.386004
669	A_33_P3275600	NM_001206670	0.756137
670	A_23_P402610	NM_012393	0.115015
671	A_23_P105651	NM_013377	0.0125242
672	A_23_P205830	NM_025238	0.234062
673	A_33_P3324680	A_33_P3324680	0.166108
674	A_21_P0000440	NR_003296	0.174069
675	A_23_P83838	NM_004056	0.280454
676	A_21_P0001526	TCONS_00001550	0.265755
677	A_21_P0013813	TCONS_l2_00030477	0.382848
678	A_33_P3388636	AK097925	0.27894
679	A_21_P0003243	TCONS_00006916	0.315268
680	ERCC-00137_95	DQ855000	0.257925
681	ERCC-00002_129	DQ459430	0.0284304
682	A_21_P0006525	XR_247299	0.0440939
683	A_33_P3305203	AK095276	0.39417
684	A_21_P0012141	TCONS_l2_00016575	0.494457
685	A_24_P91916	NM_018698	0.178168
686	A_33_P3360412	NM_148920	0.0810524
687	A_19_P00810474	ENST00000572681	0.29422
688	A_23_P26928	ENST00000331733	0.144406
690	A_23_P23296	NM_000299	0.252337
691	A_21_P0006918	TCONS_00018344	0.261755
692	A_23_P118894	NM_024320	0.302209
693	A_33_P3309999	NM_001013628	1.80007
694	A_23_P160787	NM_004565	0.0786124
695	A_24_P280803	ENST00000492356	0.65797
696	A_23_P111929	NM_016023	0.150091
697	A_21_P0005755	TCONS_00014838	0.0509126
698	A_33_P3320241	A_33_P3320241	0.0606205
699	A_33_P3627001	NM_144962	0.160916
700	A_33_P3420941	NR_046108	0.248075
701	A_21_P0009475	TCONS_00026327	0.174949
702	A_33_P3399263	NM_001243539	0.20019
703	A_23_P108932	NR_002229	0.146585
704	A_33_P3227899	NR_015361	0.0911676
705	A_33_P3264577	NM_004082	0.123072
706	A_21_P0005398	TCONS_00013525	0.1174
707	A_33_P3330872	NM_078629	0.10732
708	A_24_P398432	NM_001040118	0.401148
709	A_33_P3352283	NM_001278501	0.0747832
710	A_33_P3311160	AB385295	0.120982
711	A_33_P3297150	A_33_P3297150	0.048645
712	A_24_P270460	NM_005532	1.30333
713	A_24_P942250	NM_025134	0.232003
714	A_32_P158786	NM_001170633	0.095732
715	A_21_P0003905	TCONS_00009151	0.0645973
716	A_23_P91590	NM_002882	0.126843
717	A_33_P3309670	NM_020722	0.0732791
718	A_32_P215318	NM_198839	0.0799499
719	(+)E1A_r60_a107	E1A_r60_a107	1.66059
720	A_33_P3362981	NM_018992	0.234029
721	A_24_P102053	NM_002538	0.15932
722	A_24_P606663	A_24_P606663	1.05774
723	A_23_P42588	NM_018384	2.09603
724	A_23_P80718	NM_144642	0.164559
725	A_33_P3372600	ENST00000565543	0.204284
726	A_33_P3350452	A_33_P3350452	0.22639
727	A_33_P3401452	NM_032221	0.337249
728	A_33_P3414242	NM_001008229	0.330157
729	A_33_P3356525	AK127393	0.244819
730	A_33_P3260667	NM_001001821	0.0416451
731	A_21_P0013755	NM_014888	0.193206
732	A_24_P185314	NM_003826	0.226781
733	A_33_P3419632	ENST00000389887	0.0683092
734	A_21_P0010801	TCONS_l2_00002836	1.28345
735	A_33_P3411338	NM_001977	0.0687407
736	A_24_P92367	NM_001017964	0.0956809
737	ETG08_142674	ETG08_142674	0.00801827
738	A_21_P0005086	TCONS_00012359	0.0533456
739	A_21_P0013125	NM_001190766	0.0593277
740	A_33_P3335735	NR_024559	0.0965603
741	A_21_P0012108	ENST00000438659	0.0594743
742	A_33_P3290924	NM_001172415	2.97926
743	A_21_P0003452	ENST00000503085	0.0716664
744	A_23_P114689	NM_017707	0.0956391
745	A_23_P43337	NM_144966	0.138025
746	A_23_P104464	NM_000698	0.70848
747	A_21_P0002945	TCONS_00005991	0.994362
748	A_21_P0005646	TCONS_00014579	0.575033
749	A_33_P3334615	NM_005140	0.081272
750	A_33_P3267195	ENST00000380106	0.0978995
751	A_33_P3400943	NM_001199054	0.243775
752	A_21_P0007806	NR_033834	0.102367
753	A_21_P0006575	TCONS_00017488	0.178762
754	A_23_P344037	NM_018223	0.392802
755	A_21_P0008425	TCONS_00022726	0.163392
756	A_24_P97931	NM_001320	0.0671206
757	A_23_P121545	NM_201591	0.0237489
758	A_33_P3250861	ENST00000370606	0.123751
759	A_21_P0006562	TCONS_00017420	0.0736835
760	A_33_P3360227	DC397705	0.0657081
761	A_21_P0006578	TCONS_00017503	0.275891
762	A_23_P103919	NM_003779	0.149881
763	A_21_P0012249	TCONS_l2_00017601	0.0636671
764	A_21_P0014160	THC2678006	3.54464
765	A_23_P17275	NM_016544	0.318874
766	A_21_P0005224	ENST00000419326	0.0292908
767	A_33_P3378707	NR_027053	0.177813
768	A_21_P0000753	NR_038289	0.350871
769	A_23_P97328	NM_024319	0.280152
770	A_33_P3313660	NR_002730	0.70636
771	ERCC-00014_76	DQ875385	0.0436007
772	A_21_P0000441	NR_003297	0.0823303
773	A_23_P14928	NM_020312	0.0850416
774	A_23_P310701	NM_019090	0.0878829
775	(+)E1A_r60_a135	E1A_r60_a135	2.38176
776	A_23_P408206	NM_153356	0.164079
777	ERCC-00116_142	DQ668367	0.0054999
778	A_33_P3349501	A_33_P3349501	0.170572
779	A_21_P0011487	ENST00000563855	0.178074
780	ERCC-00095_63	DQ516759	0.00329767
781	A_23_P103511	NM_001085375	0.183095
782	A_21_P0005693	ENST00000521660	1.18683
783	A_23_P111811	NM_019071	0.161832
784	A_23_P105313	NM_001414	0.269012
785	A_21_P0010584	TCONS_l2_00000923	0.0742575
786	A_33_P3323323	NM_198458	0.161235
787	A_23_P166526	NM_015653	0.390533
788	A_21_P0009206	ENST00000574471	0.530312
789	A_21_P0010832	TCONS_l2_00003112	0.550606
790	A_24_P202329	NR_026899	0.416672
791	A_24_P97825	NM_015621	0.886975
792	A_21_P0002048	ENST00000427020	0.166004
793	ERCC-00048_92	DQ883671	0.00380103
794	A_33_P3246198	NM_001010912	0.0447946
795	A_23_P330537	NM_080861	0.235744
796	A_23_P30122	NM_000586	0.00923556
797	A_21_P0011106	ENST00000545517	0.371623
798	A_23_P135326	NM_017443	0.150314
799	A_21_P0002120	ENST00000458254	0.0621853
800	A_21_P0002913	ENST00000488882	0.0940083
801	A_23_P63825	NM_002079	0.0956137
802	A_33_P3274478	NM_001080533	0.120054
803	A_33_P3236071	NM_016509	1.29403
804	A_21_P0000473	NR_003704	0.184292
805	A_21_P0007922	ENST00000455848	0.0575148
806	A_21_P0014003	ENST00000521821	0.160175
807	A_21_P0010761	ENST00000415842	0.039535
808	A_19_P00320144	ENST00000502775	0.508169
809	ERCC-00104_60	ERCC-00104_60	0.00483607
810	A_24_P72394	NM_021163	0.12227
811	A_23_P31453	NM_012449	0.418244
812	A_33_P3854030	NM_018328	0.344907
813	A_33_P3255647	NM_001199973	0.617497
814	A_21_P0004943	TCONS_00011955	0.0575392
815	A_21_P0005611	TCONS_00014425	0.128936
816	A_21_P0010245	TCONS_00029019	0.0285773
817	A_23_P379200	NM_175736	0.801413
819	A_24_P88554	NM_003846	0.498273
821	A_23_P119102	NM_003370	0.703703
822	A_19_P00319946	TCONS_00008880	1.19362
823	A_33_P3334895	NM_001134408	1.4644
824	A_23_P205529	NM_022734	0.282071
825	A_23_P123905	NM_016042	0.119915
826	ERCC-00040_174	DQ883661	0.0052011
827	A_23_P44768	NM_013254	0.521165
828	A_21_P0001657	TCONS_00001917	0.77919
829	A_33_P3249837	ENST00000473550	0.669783
830	A_23_P32233	NM_004235	0.835076
831	A_33_P3255824	A_33_P3255824	0.406303
832	A_24_P915692	NM_007350	0.412152
833	A_23_P501435	NM_020536	0.25254
834	A_33_P3391419	NM_018013	0.124098
835	ERCC-00130_136	EF011072	0.00837635
836	A_33_P3347040	NM_001242901	0.21236
837	A_33_P3265309	NM_001817	1.35839
838	A_21_P0006984	TCONS_00018469	0.152608
839	A_23_P28105	NM_004622	0.12584
840	A_21_P0001141	ENST00000423187	0.259049
841	A_33_P3358712	ENST00000464277	0.305353
842	A_33_P3839897	DW419002	0.874905
843	A_21_P0000264	NR_002579	0.411095
844	A_23_P374689	NM_000817	0.180364
845	A_33_P3328289	A_33_P3328289	1.39499
846	A_23_P109072	NM_020436	0.235503
847	A_21_P0001032	ENST00000427173	0.0417341
848	A_23_P24104	NM_002658	0.574556
849	A_33_P3264569	ENST00000426318	0.189635
850	A_23_P76249	NM_005555	0.0354358
851	A_23_P384532	NM_145020	0.171457
852	A_21_P0010038	TCONS_00028388	0.164866
854	ERCC-00017_150	DQ459420	0.0614886
855	A_23_P104892	NM_001418	0.466905
856	A_21_P0010562	NR_027002	0.784557
857	A_33_P3283646	A_33_P3283646	0.226653
858	A_33_P3249224	NM_001701	0.146322
859	A_23_P113572	NM_001770	0.811455
860	A_33_P3289422	NM_001040185	0.312077
861	A_21_P0001338	TCONS_00001025	0.0995457
862	A_33_P3418686	NM_005477	0.0473762
863	A_24_P500422	NR_024403	0.345153
864	A_33_P3277328	NR_037167	0.113675
865	A_21_P0013205	TCONS_l2_00025910	0.0705362
866	ERCC-00067_104	DQ883653	0.00578042
867	A_23_P128930	NM_002806	0.270222
868	A_23_P103256	NM_021023	0.117906
869	A_32_P377880	NM_001190468	0.247828
870	A_21_P0007250	NR_038903	0.133907
871	A_23_P65466	NM_032846	1.42033
872	A_23_P97365	NM_018103	0.21005
873	A_33_P3420701	ENST00000594921	0.0649012
874	A_23_P111297	NM_006638	0.124198
875	A_33_P3383044	ENST00000476298	0.0430248
876	A_23_P118834	NM_001067	0.391126
877	A_24_P358054	NR_003268	0.0739896
878	A_21_P0006765	ENST00000441001	0.0537028
879	A_21_P0011842	NM_001135650	0.173118
880	A_33_P3331601	NM_024838	0.105536
881	A_21_P0011632	ENST00000433051	0.11851
882	ERCC-00171_229	ERCC-00171_229	0.00585481
883	A_23_P11995	NM_002574	0.140704
884	A_23_P31996	NM_033051	0.698994
885	A_23_P113825	NM_144653	0.270189
886	A_23_P119857	NM_001008237	0.351476
888	A_21_P0010493	AK123495	0.368436
889	A_23_P201672	NM_015935	0.156039
890	A_24_P305038	NR_026905	0.324015
891	A_33_P3741022	NR_033876	0.205593
892	A_33_P3224819	NM_001286646	0.743599
893	A_21_P0009428	ENST00000564156	0.0839133
894	A_23_P122976	NM_002069	0.0377317
895	A_33_P3415156	DA938875	0.640075
896	ETG05_66023	ETG05_66023	0.0226514
897	A_23_P115261	NM_000029	0.961601
898	A_33_P3259373	NR_022009	0.036899
901	A_21_P0012287	ENST00000433066	0.0659141
902	A_33_P3410724	NM_003001	0.188368
903	A_24_P276932	NM_001039362	0.135434
904	A_23_P117261	NM_130806	0.0128496
905	A_21_P0011001	NM_004716	0.651746
906	ERCC-00004_125	DQ516752	0.00681829
907	A_33_P3309506	NM_001080837	0.0631337
908	A_21_P0014358	ENST00000583586	0.737862
909	A_21_P0014319	ENST00000571639	0.225078
910	A_33_P3306413	NM_001167986	0.0793336
911	A_23_P107744	NM_030760	1.11562
912	A_33_P3210379	NM_052863	2.41778
913	A_23_P110851	NM_198253	0.217411
914	A_21_P0014351	NR_103856	0.123779
915	A_23_P103070	NM_003405	0.215276
916	A_23_P250283	NM_004161	0.150112
917	A_21_P0014228	NR_047651	0.304677
918	A_33_P3363341	NM_001164436	0.203873
919	A_33_P3271105	NM_001135654	0.169315
920	A_33_P3321417	NM_019100	0.244946
921	ERCC-00023_60	DQ516744	0.00734635
922	A_23_P117782	NM_018357	0.681318
923	A_24_P195134	ENST00000372379	0.0996265
924	A_21_P0009215	TCONS_00025293	0.0711275
925	A_33_P3264419	NM_001277813	0.177201
926	A_33_P3420402	NM_020771	0.125712
927	A_21_P0014803	A_21_P0014803	0.0912869
928	A_23_P209933	NM_006464	0.267016
929	A_23_P129058	NM_005154	0.242032
930	A_23_P2683	NM_024604	0.100922
931	A_23_P206441	NM_000135	0.127918
932	A_23_P325654	NM_152616	0.0420254
933	A_21_P0012031	ENST00000416350	0.0303193
934	A_23_P372308	NM_020211	0.127517
935	A_21_P0003586	TCONS_00008015	0.185694
936	A_21_P0007071	TCONS_00018786	0.0715468
937	A_33_P3404221	A_33_P3404221	0.0937125
938	A_23_P108761	NM_017546	0.117799
939	A_33_P3413671	NM_007314	0.371395
940	A_23_P502641	NM_032970	0.240403
941	A_21_P0010268	TCONS_00029078	0.205793
942	A_21_P0006895	TCONS_00018283	0.120131
943	A_21_P0011213	NR_103840	0.0816224
945	A_33_P3214665	NM_002374	0.107568
946	A_23_P89509	NM_006461	0.217536
947	A_23_P71530	NM_002546	1.14472
948	A_33_P3239228	ENST00000483366	0.0728357
949	A_24_P82466	NM_201433	0.405104
950	A_23_P104689	NM_021975	0.202663
951	A_23_P250102	NM_012298	0.333122
952	ERCC-00071_128	DQ883654	2.68051
953	A_23_P375372	NM_021871	0.58817
954	A_24_P324314	NM_001008529	0.415208
955	A_21_P0004912	TCONS_00011906	0.512061
956	A_21_P0003562	TCONS_00007959	0.0998046
957	A_33_P3262133	ENST00000312756	0.120641
958	A_21_P0001737	TCONS_00002447	0.105713
959	A_23_P108673	NM_032181	0.174853
960	A_21_P0008289	NR_073460	0.0328705
961	A_23_P29163	NR_003081	0.03754
962	A_23_P302116	NM_177423	0.150482
963	A_24_P348989	NM_006863	0.298589
964	A_23_P103971	NM_178134	0.0092784
965	A_24_P192994	NM_013402	0.236355
966	A_21_P0002897	ENST00000488999	0.295322
967	A_23_P141180	NM_001082968	0.319038
968	A_21_P0005768	ENST00000519500	0.0503041
969	A_21_P0010633	NR_104131	0.0367893
970	A_33_P3352407	A_33_P3352407	1.00796
971	A_21_P0012703	TCONS_l2_00021481	0.0723083
972	A_23_P167595	NM_003337	0.320973
973	A_23_P33914	NM_017681	0.0816792
974	A_23_P122041	NM_002715	0.165043
975	A_33_P3413989	NM_000062	0.478219
976	A_21_P0009187	ENST00000456090	0.880523
977	A_21_P0008843	TCONS_00024045	0.0488368
978	A_33_P3424108	A_33_P3424108	0.0954188
979	A_33_P3242793	XR_171243	0.0394095
980	A_33_P3351175	NM_006648	0.138103
981	A_23_P79518	NM_000576	2.61724
983	ERCC-00128_189	DQ459428	0.0459134
985	A_24_P383330	A_24_P383330	0.28372
986	A_23_P86411	NM_017433	1.92207
987	A_23_P11685	NM_024420	0.322796
988	A_33_P3278916	ENST00000361997	1.03883
989	A_23_P119040	NM_001142966	0.0264522
990	A_33_P3257714	NM_001025	0.467644
991	A_23_P105465	NM_004072	0.42646
992	A_33_P3360753	AK293727	0.684242
993	A_33_P3355708	NM_001286400	0.692754
994	ERCC-00142_99	DQ883646	0.00563885
995	A_24_P68415	NM_003425	0.396605
996	A_21_P0002930	TCONS_00005947	0.257715
997	A_23_P130241	NM_030966	0.130129
998	A_21_P0007852	TCONS_00021221	0.109837
999	A_21_P0008585	TCONS_00023301	0.112618
1000	A_23_P117225	NM_000123	0.276357
1001	A_24_P219053	ENST00000497558	0.210684
1002	A_21_P0010203	ENST00000436845	0.129968
1003	A_33_P3237482	NM_145027	0.124177
1004	ERCC-00058_185	DQ459418	0.00522425
1005	A_23_P429020	NM_181786	0.42076
1006	A_33_P3311493	NR_026836	0.290564
1007	A_21_P0000931	ENST00000423403	0.12678
1008	A_21_P0013635	TCONS_l2_00029290	0.0714808
1010	A_24_P838483	NM_001037671	0.0505515
1011	A_23_P83159	NM_018847	0.144011
1012	A_24_P21056	NM_014660	0.115629
1013	A_23_P252758	NM_000420	0.16093
1014	A_33_P3216098	NR_024159	0.0679125
1015	A_23_P305616	NR_015441	0.05558
1016	A_24_P237757	AL136621	0.556979
1017	A_23_P113184	NM_001080432	0.08602
1018	A_21_P0001831	ENST00000426539	0.512139
1019	A_21_P0006180	TCONS_00016073	0.506785
1020	A_23_P138507	NM_001786	0.449642
1021	A_23_P129829	NM_139280	0.87612
1022	A_21_P0011121	ENST00000427890	0.215208
1023	A_21_P0005010	ENST00000450310	0.108887
1024	A_23_P156025	NM_033267	0.255226
1025	A_21_P0012591	NM_001073	1.86959
1026	A_33_P3330264	NM_001511	0.919194
1027	A_23_P65830	NM_198527	0.0682928
1028	A_21_P0003131	TCONS_00006545	0.237978
1029	A_23_P154199	NM_002712	0.086356
1030	A_32_P456537	NM_030752	0.18342
1031	A_23_P397480	NR_003088	2.31744
1032	A_32_P118250	NR_023921	0.181616
1033	A_33_P3589018	ENST00000574864	0.0850604
1034	A_33_P3867391	BM563292	0.242772
1035	A_21_P0011010	TCONS_l2_00005011	0.410073
1036	ERCC-00057_123	DQ668366	0.0035938
1037	A_23_P122863	NM_001001555	0.274227
1038	A_24_P372562	NM_175732	0.142165
1039	A_21_P0000682	NR_037642	0.548148
1040	A_21_P0014451	CD358791	0.0498763
1041	A_33_P3423718	NM_014272	0.0677848
1042	A_23_P216630	NM_080546	0.0920371
1043	A_33_P3329664	NM_001136273	0.0664329
1044	A_23_P122937	NM_014800	0.362114
1045	A_21_P0002659	TCONS_00005137	0.070165
1046	A_23_P82975	NM_181661	0.287459
1047	A_33_P3362048	ENST00000395682	0.328617
1048	A_24_P928052	NM_003873	0.25047
1049	A_21_P0011876	ENST00000424010	0.166827
1050	A_33_P3313652	A_33_P3313652	0.0980793
1051	A_23_P409626	NM_001079559	0.131291
1052	A_21_P0006262	XR_242547	0.180841
1053	A_23_P386310	NM_021624	0.295392
1055	ERCC-00097_63	ERCC-00097_63	0.0037757
1056	A_19_P00319876	ENST00000560054	0.194726
1057	A_21_P0008206	TCONS_00022098	0.0983804
1058	A_23_P415411	NM_003545	0.959967
1059	A_33_P3639068	NM_005264	0.303066
1060	A_23_P166910	NM_015268	0.180232
1061	A_23_P111701	NM_004126	1.97508
1062	A_23_P41204	NM_144635	0.377362
1063	A_23_P100499	NM_024589	0.22459
1064	A_33_P3294222	NM_001013838	0.385532
1065	A_23_P115316	NM_022371	0.110412
1066	A_33_P3245987	NP336097	0.0672778
1067	A_32_P147078	NM_021097	0.647591
1068	A_23_P365614	NM_004557	0.347938
1069	A_24_P336510	NM_002113	0.0526219
1070	A_23_P145529	NM_181795	0.139736
1071	A_32_P98298	NM_004420	0.875367
1072	A_21_P0004944	ENST00000607749	0.0591006
1073	A_21_P0001785	TCONS_00002745	0.0666084
1074	A_33_P3395206	A_33_P3395206	0.12723
1076	A_23_P2322	NM_001100917	0.140425
1077	A_21_P0013552	TCONS_l2_00028611	0.079454
1078	A_21_P0009950	TCONS_00028131	10.036
1079	A_33_P3262376	NM_130901	0.240254
1080	A_21_P0003353	ENST00000512170	0.138739
1081	A_21_P0000117	NM_001193281	0.230374
1082	A_32_P176911	NR_026774	1.85361
1083	ERCC-00028_121	ERCC-00028_121	0.00683711
1084	A_33_P3325671	ENST00000508239	0.17791
1085	A_21_P0007196	TCONS_00019279	0.100662
1086	A_33_P3272117	NM_024083	0.152704
1087	A_24_P309360	NM_020123	0.110085
1088	A_23_P142255	NM_020209	1.23798
1089	A_33_P3394380	NM_004857	0.136826
1090	A_32_P928190	NR_046245	0.0278368
1091	A_33_P3263696	NM_001205119	0.200391
1092	A_21_P0006967	TCONS_00018434	0.0282305
1093	A_21_P0000842	NR_038927	0.0543179
1094	A_24_P172990	NM_001605	0.12537
1095	A_23_P332374	NM_007147	0.165597
1096	A_33_P3285132	NM_001007248	0.0271186
1097	(+)E1A_r60_3	E1A_r60_3	1.28199
1098	A_23_P305527	NM_080751	0.0637285
1099	A_24_P280706	NM_006704	0.234024
1100	A_33_P3788355	NR_033989	0.106582
1101	A_21_P0012005	ENST00000427579	0.116902
1102	A_23_P64083	NM_006842	0.106855
1104	A_21_P0011976	ENST00000442456	0.190505
1105	A_23_P122007	NM_033211	0.0883155
1106	A_32_P22338	NM_013374	0.265952
1107	A_24_P207150	NM_130839	0.222857
1109	A_21_P0000558	NR_028308	0.179512
1110	A_21_P0000083	NM_004366	0.152521
1112	A_33_P3324695	NR_040098	0.0357147
1113	A_33_P3343496	NM_001004740	0.0558294
1114	A_21_P0005722	XR_242484	0.126209
1115	A_24_P12065	NM_004354	0.298242
1116	A_23_P49546	NM_000835	0.699819
1117	A_33_P3272938	NM_021209	0.430681
1118	A_33_P3260146	NM_001193329	0.364543
1119	A_24_P383523	NM_015589	0.361794
1120	A_21_P0001661	TCONS_00001929	0.132565
1121	ETG09_35454	ETG09_35454	0.00866653
1122	A_33_P3703501	NM_198321	0.174418
1123	A_19_P00322188	ENST00000520929	0.0362283
1124	A_23_P158297	NM_197975	3.33659
1125	A_23_P85726	NM_033418	0.269935
1126	ERCC-00170_100	DQ516773	0.0399296
1127	A_33_P3380751	NM_003034	0.101068
1128	A_19_P00319069	AK055877	0.304777
1130	A_23_P102037	NM_025147	0.217892
1131	A_24_P659836	NM_001123225	0.109051
1132	A_23_P250455	NM_006044	0.155983
1133	A_33_P3365621	NM_001005285	0.0575386
1134	A_23_P116765	NM_002289	5.58193
1135	A_33_P3386562	NM_032785	0.0333082
1136	A_33_P3630780	AL833160	0.0597448
1137	A_23_P152995	NM_001045	0.194724
1138	A_21_P0009906	ENST00000446280	0.0384435
1139	A_33_P3355926	NR_034083	0.0985938
1140	A_33_P3319625	NM_001134673	0.0842246
1141	ERCC-00084_121	DQ883682	0.00605093
1142	A_23_P74547	NM_001040033	0.204078
1143	A_23_P149818	NM_080599	0.468527
1144	A_33_P3239298	ENST00000399694	0.0808744
1145	A_33_P3774867	ENST00000572856	0.0674416
1146	A_32_P175934	NM_001778	1.26599
1147	A_33_P3270926	XR_110088	0.838507
1148	A_21_P0008016	TCONS_00021689	0.902488
1149	A_23_P113613	NM_022842	0.0972321
1151	A_33_P3416882	NM_206919	1.01861
1152	A_24_P109432	NM_001114132	1.34092
1153	A_33_P3341329	NM_033114	0.357455
1154	ERCC-00148_99	DQ883642	0.946866
1155	A_21_P0000885	NR_040027	0.888524
1156	A_21_P0002688	XR_241365	0.788965
1157	A_23_P161719	NM_152434	0.522901
1158	A_33_P3227944	NR_026906	0.56585
1159	A_23_P106682	NM_001424	0.843704
1160	A_32_P114284	NM_001079526	0.632035
1161	A_24_P249253	NM_207163	0.12861
1162	A_24_P169048	NR_001450	0.198259
1163	A_21_P0008085	TCONS_00021838	0.136425
1164	A_33_P3419458	NR_003022	0.159407
1165	A_21_P0006171	NR_049794	0.397224
1168	A_23_P252082	NM_018487	1.05269
1169	A_23_P110196	NM_016323	0.632635
1170	A_23_P12329	NM_016022	0.138888
1171	A_24_P144620	NM_018452	0.186021
1172	A_21_P0011886	ENST00000430980	0.074678
1173	A_24_P329635	NM_000368	0.282567
1174	A_32_P224234	AK123450	0.589221
1175	A_33_P3221114	NM_144720	0.456543
1176	A_33_P3359160	NM_001267608	0.0952494
1177	A_21_P0009459	ENST00000586226	0.0589009
1178	A_21_P0013632	TCONS_l2_00029283	0.0497563
1179	A_23_P411113	NM_003632	1.58496
1180	A_33_P3389678	NM_001077238	0.116647
1181	A_24_P120462	NM_001369	0.272571
1182	ERCC-00060_190	DQ516763	0.0150883
1183	A_23_P39561	NM_080678	0.423118
1185	A_33_P3248638	NM_001001938	0.335303
1186	A_23_P118536	NM_018042	0.290172
1187	A_33_P3324890	A_33_P3324890	0.335517
1188	A_23_P106117	NM_007374	0.110648
1189	A_21_P0000711	NR_037969	0.0753239
1190	A_21_P0003690	TCONS_00008359	0.0874541
1191	A_33_P3569555	NR_038223	0.333237
1192	A_23_P77568	NM_001037808	0.0901095
1193	A_23_P145777	NM_002489	0.458784
1194	A_24_P43144	NM_001077358	0.0982329
1195	ERCC-00099_60	DQ875387	0.00646781
1196	A_33_P3283420	NM_203390	0.245807
1197	A_23_P215549	NM_000940	0.61906
1198	A_21_P0011483	TCONS_l2_00010194	0.0767835
1199	A_23_P163209	NM_020396	0.0638534
1200	A_32_P161913	NM_001114748	0.109258
1201	A_23_P144916	NM_005110	0.171628
1202	A_21_P0008788	TCONS_00023803	0.0704514
1203	A_23_P116387	NM_001040694	0.107096
1204	A_23_P203173	NM_001558	0.473573
1205	A_33_P3315814	ENST00000425110	0.0438752
1206	ERCC-00046_63	DQ516748	0.00442946
1207	A_21_P0007356	TCONS_00019645	0.0556621
1208	A_24_P179351	NM_003295	0.995335
1210	A_23_P115137	NM_006402	0.12429
1211	A_33_P3230788	ENST00000374440	0.226884
1212	A_23_P103864	NM_024525	0.403839
1213	A_23_P11025	NM_001178106	0.851255
1214	A_33_P3215676	NM_001146221	0.135417
1215	A_21_P0005325	ENST00000471672	0.135138
1216	A_33_P3352382	NM_001244438	0.703135
1217	A_33_P3358908	NM_001277331	0.169894
1218	A_33_P3391496	ENST00000404867	0.211259
1219	A_21_P0009960	TCONS_00028182	0.222177
1220	A_23_P309207	NM_032679	0.250583
1221	A_21_P0003548	XR_244770	0.0409537
1222	A_21_P0006548	TCONS_00017366	0.0916426
1223	A_33_P3317387	BC033823	0.188655
1224	A_23_P136909	NM_030763	0.162739
1225	A_23_P99452	NM_000059	0.0480637
1226	A_19_P00329711	NM_020746	1.48165
1227	A_21_P0001621	TCONS_00001813	0.0630487
1228	A_23_P435636	NM_152654	0.078664
1229	A_23_P113471	NM_174912	0.194903
1230	A_33_P3335740	NR_026891	0.237074
1231	A_21_P0007918	ENST00000422609	0.046422
1232	A_33_P3629247	NM_017844	0.301144
1233	A_33_P3321564	A_33_P3321564	0.0557324
1234	A_23_P98898	NM_001798	0.186686
1235	A_33_P3467872	NR_046391	0.0437631
1236	A_21_P0000163	NM_001205252	1.19956
1237	A_32_P129950	NM_001012754	0.258149
1238	A_23_P203488	NM_000543	0.426543
1240	A_33_P3429242	ENST00000499502	0.278639
1241	A_21_P0005891	TCONS_00015146	0.0557651
1242	A_33_P3401252	AY956769	0.196004
1243	A_21_P0007679	TCONS_00020677	0.3056
1244	A_19_P00321158	ENST00000505972	0.308863
1246	A_21_P0012933	NR_036494	0.359917
1247	A_23_P382794	NM_176889	0.19073
1248	A_23_P118406	NM_001033046	0.285176
1249	A_21_P0002898	ENST00000498241	0.0762169
1250	A_23_P114134	NM_021014	0.169736
1251	(+)E1A_r60_1	E1A_r60_1	1.42042
1252	A_21_P0001120	ENST00000448134	0.0605534
1253	A_33_P3271445	NM_001130105	0.166097
1254	A_33_P3282963	THC2709782	0.0517763
1255	A_21_P0009388	TCONS_00025895	0.0404693
1256	A_19_P00321316	ENST00000479612	0.04048
1257	A_24_P361167	NM_020920	0.183724
1258	A_21_P0005882	TCONS_00015131	0.0510416
1259	A_23_P121144	NM_144634	0.0133222
1260	A_19_P00321360	ENST00000506206	0.15595
1261	A_23_P39550	NM_030923	0.0423381
1262	A_21_P0004645	ENST00000451317	0.0424234
1263	A_33_P3334738	XM_005254824	0.111675
1265	A_24_P7467	NM_001080440	0.0922363
1267	A_23_P433791	NM_001010984	0.182905
1268	A_23_P420942	XM_005255956	1.6875
1269	A_33_P3221808	AL080137	0.192084
1270	A_33_P3393170	NM_004055	0.193297
1271	A_23_P387656	NM_019114	0.128462
1272	A_33_P3325935	NM_001167989	0.247386
1273	A_23_P401076	NM_145006	0.540684
1274	A_21_P0004077	ENST00000510150	0.0336655
1275	A_21_P0008251	TCONS_00022266	0.0293919
1276	A_23_P59714	NR_026902	0.161215
1277	A_33_P3316093	ENST00000415226	1.33119
1278	A_21_P0006127	TCONS_00015920	0.156254
1279	A_32_P102062	NM_001455	1.04787
1280	A_23_P102965	NM_015367	0.116203
1281	A_23_P105545	NM_016830	0.129244
1282	ETG04_27747	ETG04_27747	0.0202997
1283	A_23_P56314	NM_006830	0.0919184
1284	A_32_P405759	NM_152888	0.0781642
1285	A_23_P133068	NM_001148	0.0681502
1286	A_21_P0000033	NM_001162435	0.174678
1287	A_21_P0001727	TCONS_00002376	0.0419056
1288	A_23_P46063	NM_013330	0.0945331
1289	A_23_P94030	NM_002291	0.860477
1290	A_33_P3323607	ENST00000409717	3.45161
1291	A_21_P0002071	TCONS_00003330	0.0527339
1292	A_33_P3280724	NP511096	0.0714162
1293	A_33_P3356910	NM_001006938	0.192791
1294	A_23_P49155	NM_001793	0.2521
1295	A_23_P10870	NM_014908	0.0709604
1296	A_21_P0007528	TCONS_00020347	0.0396436
1297	A_33_P3252441	A_33_P3252441	0.808662
1298	A_33_P3240053	NM_001015072	0.0669718
1299	A_21_P0003734	TCONS_00008454	0.0350974
1300	A_33_P3294089	A_33_P3294089	0.261489
1301	A_21_P0001249	ENST00000441338	0.583949
1302	A_23_P136683	NM_001243961	3.14409
1303	A_21_P0011035	XR_242910	0.470729
1304	A_33_P3261953	NR_103470	0.946509
1305	A_23_P215819	NM_024061	0.183878
1306	A_21_P0006512	TCONS_00017234	0.0321011
1307	A_33_P3250223	NP511549	0.0350899
1308	A_23_P120710	NM_003316	0.231103
1309	A_21_P0007504	TCONS_00020238	0.264542
1310	A_21_P0011530	NM_031213	0.305519
1311	A_33_P3269278	NM_153257	0.736137
1312	A_23_P12173	NM_181715	0.197462
1313	A_33_P3324137	BC015320	1.02234
1314	A_33_P3267150	A_33_P3267150	0.885416
1315	A_21_P0011660	XM_005258387	1.14416
1316	A_33_P3336484	NM_001277325	0.554875
1317	A_21_P0006906	TCONS_00018323	0.819353
1318	A_23_P114466	NM_033284	0.392405
1319	A_24_P555066	NM_198501	0.859805
1320	A_19_P00318272	NR_038988	0.829795
1321	A_21_P0010001	TCONS_00028312	0.670308
1322	A_24_P365767	NM_000397	1.52068
1323	A_23_P98431	NM_000190	0.455137
1324	A_21_P0006294	TCONS_00016405	0.260611
1325	ERCC-00043_129	ERCC-00043_129	0.00492475
1326	A_24_P842172	NR_027000	0.11169
1327	A_33_P3409099	NM_000332	0.311989
1328	A_21_P0003165	TCONS_00006635	0.158158
1329	A_21_P0001386	TCONS_00001200	0.106635
1331	A_23_P164141	NM_176863	0.0786583
1332	A_23_P10980	NM_015236	0.025958
1333	A_23_P129221	NM_000137	0.101149
1334	A_21_P0008291	ENST00000508469	0.210089
1335	A_21_P0002847	ENST00000453828	0.143558
1336	A_21_P0014612	A_21_P0014612	0.0924552
1337	A_21_P0007065	ENST00000593568	0.127816
1338	A_33_P3883116	NR_038439	0.0665889
1339	A_21_P0004829	TCONS_00011669	0.0581852
1340	A_23_P365767	NM_000720	0.0720619
1341	A_21_P0007413	TCONS_00019785	0.0618352
1343	A_33_P3358641	NM_001137552	0.262672
1344	A_21_P0007647	TCONS_00020608	0.0811959
1345	A_33_P3320283	A_33_P3320283	0.402286
1346	A_23_P14464	NM_006544	0.618554
1347	A_21_P0013477	TCONS_l2_00027751	0.407831
1348	A_24_P297539	NM_181801	1.14839
1349	A_23_P127760	NM_017716	0.499075
1350	A_23_P120243	NM_024501	0.0523706
1351	A_21_P0014197	ENST00000450480	0.130371
1352	A_23_P251342	NM_002093	0.0959687
1353	A_33_P3299811	NR_027286	0.18713
1354	A_33_P3326898	A_33_P3326898	0.34111
1355	A_33_P3405168	NM_172250	0.489449
1357	A_33_P3383205	AB064667	0.0777333
1358	A_24_P42039	CR745853	0.120864
1359	A_21_P0012713	ENST00000511200	0.0964214
1360	A_33_P3214914	NM_001198815	0.137144
1361	A_24_P6911	NR_023383	0.211114
1362	A_23_P93690	NM_182776	0.087965
1363	A_24_P359091	ENST00000592873	0.0620373
1364	A_23_P121676	NM_025212	0.0522895
1365	A_23_P20722	NM_003086	0.192925
1366	ERCC-00007_60	EF011068	4.00347
1367	A_23_P112201	NM_015061	0.462217
1368	A_23_P154784	NM_033197	0.0276475
1369	A_23_P108641	NM_032822	0.216214
1370	A_33_P3223397	ENST00000553174	1.84179
1371	A_32_P8251	NM_020901	0.169271
1372	A_23_P84202	NM_024515	0.0571914
1373	A_21_P0001875	ENST00000433065	0.200294
1374	A_21_P0006821	TCONS_00018097	0.0580049
1375	A_32_P225816	NM_022114	0.118272
1376	A_32_P101699	ENST00000565382	0.366683
1377	A_33_P3533325	ENST00000269197	0.158409
1378	A_33_P3361412	NM_018420	0.24597
1379	A_21_P0001393	TCONS_00001212	0.141623
1380	A_23_P211785	NM_003420	0.19423
1381	A_33_P3347387	THC2759738	0.209422
1382	A_21_P0007445	TCONS_00019971	0.243733
1383	A_33_P3436646	AK091114	1.03871
1384	A_23_P54556	NM_014048	0.246471
1385	A_32_P172882	NR_029380	0.0510191
1386	A_23_P213336	NM_000800	0.0769674
1387	A_33_P3271171	ENST00000358389	2.25683
1389	A_23_P130027	NM_017957	0.119607
1390	A_21_P0006080	ENST00000439418	0.114149
1391	A_21_P0004515	ENST00000503843	0.0858511
1392	A_23_P117424	NM_025230	0.191422
1393	A_21_P0013414	ENST00000451792	0.0674896
1394	A_23_P356717	NM_181670	0.035508
1395	A_21_P0006685	ENST00000441348	0.0833412
1396	A_24_P397817	NM_000230	0.0278021
1397	A_21_P0000767	NR_038330	0.0435518
1398	A_23_P205575	NM_022571	0.231769
1399	A_21_P0000768	NR_038331	0.0454531
1400	A_24_P904903	NM_004640	0.129285
1401	A_21_P0008714	TCONS_00023595	0.0390723
1402	A_33_P3612740	NM_001032730	0.183075
1403	A_23_P371777	ENST00000490216	0.00707771
1404	A_23_P202496	NM_022451	0.196698
1405	A_33_P3328782	NR_026771	0.0598792
1406	A_33_P3391105	NM_002332	0.140516
1407	A_33_P3395859	NM_001193623	0.22472
1409	A_21_P0010936	ENST00000414939	0.41387
1410	A_33_P3245575	NM_024656	0.350178
1411	A_33_P3393200	NM_194286	0.157576
1413	A_23_P1014	NR_026761	0.206844
1414	A_21_P0013162	NR_034115	0.0945645
1415	A_24_P921366	NM_033138	0.554928
1416	A_33_P3367855	NM_005027	0.272213
1417	A_33_P3789327	AV755695	0.101262
1418	A_23_P300600	NM_021076	0.297663
1419	A_21_P0005136	TCONS_00012608	0.0751904
1420	A_23_P118246	NM_016095	0.345347
1421	A_24_P134789	NM_181688	0.327578
1422	A_33_P3350748	NM_005556	0.478586
1423	A_23_P303423	NM_020846	0.203253
1424	A_23_P380917	NM_014300	0.172142
1425	A_23_P84154	NM_018460	0.766548
1426	A_23_P145146	NM_002598	0.121673
1427	A_33_P3298430	NM_001010924	0.0943772
1428	A_21_P0010376	ENST00000416352	2.76458
1429	A_23_P141126	NM_000154	0.268282
1430	A_33_P3403937	AK124011	0.686528
1431	A_21_P0007119	NR_033847	0.20136
1432	A_21_P0012989	ENST00000503882	0.230739
1433	A_33_P3248231	XR_171099	0.276306
1435	A_23_P104146	NM_005095	0.171053
1436	A_23_P138631	NM_005445	0.135305
1438	A_23_P153301	NM_004363	0.0667005
1439	A_33_P3318963	TCONS_00029593	1.06604
1440	A_33_P3352767	NM_002386	0.233662
1441	A_21_P0001800	ENST00000421907	0.732291
1442	A_33_P3229027	NM_173828	0.140328
1443	A_23_P76291	NM_007244	0.157124
1444	A_21_P0007869	TCONS_00021289	1.13201
1445	A_33_P3318027	NM_001320	0.105066
1446	A_24_P53519	NM_005483	0.445816
1448	A_23_P138461	NM_021830	0.177077
1449	A_24_P84428	NM_014412	0.189948
1450	A_23_P205686	NM_000021	0.37139
1451	A_33_P3372281	NM_001286265	0.0920624
1452	A_24_P250922	NM_000963	2.14252
1453	A_21_P0005668	ENST00000517573	0.0269143
1454	A_24_P282383	NM_000257	0.0290395
1455	A_33_P3317453	THC2636181	0.0613374
1456	A_21_P0014502	AY952884	0.193536
1457	A_33_P3376434	NM_001080517	0.600069
1458	A_33_P3260125	NM_001013693	0.166598
1459	A_32_P220750	NM_001032392	0.413756
1460	A_24_P22746	NM_175907	0.408627
1461	A_23_P116624	NM_004211	0.883588
1462	A_21_P0002671	ENST00000419865	0.220562
1463	A_33_P3403693	NM_031410	0.0281127
1464	A_33_P3283350	A_33_P3283350	0.324243
1465	A_33_P3394223	BC087847	0.025283
1466	A_21_P0002430	TCONS_00004224	0.0427627
1467	A_32_P73217	NM_020141	0.293176
1468	A_33_P3349619	A_33_P3349619	0.0651886
1470	A_33_P3271051	NM_004227	0.148239
1471	A_24_P930975	NM_001115152	0.0424564
1472	A_24_P243776	NM_021994	0.264645
1473	A_33_P3363660	NP511337	0.0279073
1474	A_33_P3310070	NM_004514	0.702378
1475	A_33_P3417404	NR_103536	0.771294
1477	A_33_P3370881	ENST00000597630	0.816085
1478	A_23_P40039	NM_031445	0.45766
1479	A_33_P3333232	ENST00000440451	1.07014
1480	ERCC-00044_175	DQ459424	0.00894338
1481	ERCC-00111_144	DQ883685	0.0116617
1483	A_23_P20532	ENST00000276974	0.780414
1484	A_33_P3352134	NM_030803	0.748835
1485	A_23_P164912	NM_022165	0.565996
1486	A_24_P410627	NM_001145125	1.63839
1487	A_23_P371410	NM_207578	0.477355
1489	A_23_P83751	NM_024806	0.199961
1490	A_23_P82738	NM_012415	0.175838
1491	A_21_P0003883	TCONS_00009007	0.174668
1492	A_33_P3718274	DB296219	0.979501
1493	A_23_P7965	NM_002630	0.235937
1494	A_23_P121095	NM_001068	0.432531
1495	A_21_P0013982	XM_003119160	0.112664
1496	A_21_P0010098	TCONS_00028585	3.5237
1497	A_21_P0008572	TCONS_00023266	0.202935
1498	A_23_P142750	NM_002759	0.279539
1499	A_24_P703830	NM_001098622	0.207848
1500	A_33_P3312774	A_33_P3312774	0.0561193
1501	A_23_P122233	NM_001014990	0.12243
1502	A_23_P413180	NM_017440	0.243594
1503	A_23_P250813	NM_000553	0.0697283
1504	A_23_P420326	NM_153756	0.109316
1505	A_21_P0001099	ENST00000441033	0.0439178
1506	A_33_P3347707	NM_002516	0.0654391
1507	A_32_P8015	NM_001011724	0.153142
1508	A_33_P3365352	NR_049793	0.278306
1509	A_33_P3315763	A_33_P3315763	0.978531
1510	A_24_P413470	NM_005427	0.573344
1511	A_24_P170403	NM_001080474	0.69771
1512	A_33_P3258593	NM_005039	0.356429
1513	A_24_P305223	NM_172241	0.57494
1514	A_33_P3884230	NM_002501	0.324175
1515	A_24_P211151	NM_020158	0.153867
1516	A_23_P452	NM_001014796	0.187031
1517	A_24_P390928	NM_024108	0.138197
1518	A_33_P3386429	NM_015571	0.171613
1519	A_23_P205768	NM_006628	0.212792
1520	A_23_P132915	NM_138389	0.143182
1521	A_19_P00322705	NR_003491	0.215125
1523	A_21_P0014797	NR_045387	0.0864307
1524	A_21_P0008462	TCONS_00022796	0.16682
1525	A_24_P59247	A_24_P59247	0.330175
1526	A_21_P0009136	TCONS_00025076	0.0752261
1527	A_33_P3289576	NM_025184	0.229276
1528	A_33_P3217998	NR_040288	0.038328
1529	A_21_P0008168	TCONS_00022031	0.0882107
1530	A_33_P3416634	NM_001135086	0.125854
1531	A_23_P53957	NM_016468	0.400619
1532	ERCC-00123_60	DQ516782	0.0119547
1533	A_23_P390545	NM_014004	0.0384542
1534	A_21_P0007434	ENST00000528119	0.065307
1535	(+)E1A_r60_a97	E1A_r60_a97	3.33818
1536	A_24_P219266	NM_153260	0.131222
1537	A_21_P0010858	TCONS_l2_00003421	0.139251
1538	A_21_P0014094	AK096649	0.170594
1539	A_33_P3264780	NM_001260	0.153053
1540	A_21_P0005399	TCONS_00013529	0.142983
1541	A_32_P58074	NM_001006	1.33115
1542	A_33_P3331080	NM_001252231	0.142204
1543	A_23_P120845	NM_005080	0.31658
1544	A_24_P234838	NM_032420	0.15967
1545	A_33_P3379136	A_33_P3379136	0.209049
1546	A_24_P238250	NM_002307	0.294897
1547	A_33_P3339311	ENST00000434311	0.21736
1548	A_21_P0006410	ENST00000420865	0.305044
1549	A_23_P129174	NM_017691	0.18138
1550	A_33_P3359408	A_33_P3359408	0.0733179
1551	A_33_P3397051	NM_175876	0.277574
1553	A_21_P0001499	TCONS_00001488	0.0734814
1554	A_21_P0001664	ENST00000414210	0.133584
1555	A_23_P216689	NM_007371	0.10753
1556	A_33_P3321642	NM_024915	0.201347
1557	A_21_P0013161	ENST00000433308	0.10443
1558	A_24_P941505	NM_014612	0.250407
1559	A_33_P3214825	AY358806	0.045546
1560	A_23_P13822	NM_018423	0.211052
1561	A_21_P0014060	ENST00000488806	1.50217
1562	A_24_P944299	NM_003607	0.14024
1563	A_33_P3346628	NM_001190479	0.068873
1564	A_21_P0008631	TCONS_00023404	0.0371817
1566	A_23_P369237	NM_004797	0.00827986
1567	A_19_P00318189	NR_038889	0.386665
1568	A_24_P272451	ENST00000571800	1.19027
1570	A_24_P19828	NM_025077	0.186225
1571	A_24_P385585	NM_152834	0.309348
1572	A_23_P31671	NM_006294	0.991418
1573	A_23_P122947	NM_015060	0.0548232
1574	A_33_P3232557	NM_001080418	0.576469
1575	A_23_P102634	NM_080827	0.0112304
1576	ETG09_205211	ETG09_205211	0.00680483
1577	ERCC-00109_120	DQ854998	0.00795401
1578	A_24_P76018	NM_001123040	0.220697
1579	A_23_P102286	NM_000233	0.0123984
1580	A_24_P220472	NM_181727	0.0664644
1581	A_21_P0008919	TCONS_00024360	0.453266
1582	A_23_P380318	NM_001965	0.0388445
1583	A_33_P3485976	ENST00000528482	0.960398
1584	A_23_P117037	NM_015416	0.248399
1585	A_33_P3262541	NM_014694	0.0414723
1586	A_23_P8339	NM_014161	0.150758
1587	A_21_P0001437	TCONS_00001327	0.0286007
1589	A_24_P117672	NM_021228	0.109263
1590	A_23_P134454	NM_001753	0.99738
1591	A_23_P76488	NM_001423	0.361483
1592	A_23_P157895	NM_021240	0.0331643
1593	A_23_P323685	NM_003543	1.50387
1594	ERCC-00035_90	DQ459413	0.0134247
1595	A_21_P0003128	TCONS_00006533	0.129974
1596	A_21_P0004637	TCONS_00011274	0.201546
1597	A_33_P3300273	NM_198077	0.232575
1598	A_21_P0010235	TCONS_00029002	0.225069
1599	A_21_P0007050	TCONS_00018686	0.194501
1600	A_33_P3364289	NM_032855	0.330098
1601	A_23_P105118	NM_001005237	0.0136576
1602	A_24_P113686	NM_017953	0.276963
1604	A_33_P3419113	NM_001002758	0.0558514
1605	A_23_P119196	NM_016270	0.427488
1606	A_21_P0014616	AK093331	0.104204
1607	A_23_P103803	NM_052939	0.238808
1608	A_21_P0000878	NR_039998	0.246801
1609	A_21_P0011583	TCONS_l2_00011163	0.249947
1610	A_21_P0000061	NM_001166241	1.82943
1611	A_23_P28169	NM_152522	0.138777
1612	A_23_P113351	NM_004684	0.0332468
1613	A_19_P00802448	TCONS_00010962	0.0538462
1614	A_23_P102832	NM_007186	0.100157
1615	A_23_P315286	NM_138774	2.02924
1616	A_21_P0000799	NR_038430	0.0791009
1617	A_21_P0005303	ENST00000440935	0.0520697
1618	A_23_P3775	NM_018233	0.229088
1620	A_24_P400044	NM_153183	0.0762163
1621	A_21_P0005657	ENST00000510244	0.227996
1622	A_33_P3352517	NM_001037162	0.0427734
1624	A_33_P3352718	ENST00000548936	0.0572771
1625	A_21_P0007546	ENST00000551021	0.062815
1626	A_21_P0001004	ENST00000448680	0.220095
1627	A_23_P110433	NM_015342	0.381066
1628	A_21_P0001994	NR_037881	0.031029
1629	A_24_P107291	NM_181699	0.0984712
1630	A_33_P3409844	NM_015888	0.127322
1631	A_21_P0002664	TCONS_00005168	0.044491
1632	A_33_P3827035	NR_003291	0.0627046
1633	A_33_P3227482	ENST00000587132	0.0557564
1634	ERCC-00160_243	ERCC-00160_243	0.00472783
1635	A_21_P0002884	ENST00000506934	0.0771416
1636	A_23_P143621	NM_001887	0.0600032
1637	A_32_P64038	BC062632	0.571681
1638	A_23_P137856	NM_002456	0.21507
1639	A_21_P0001196	TCONS_00000685	0.635774
1640	A_19_P00810751	TCONS_00001573	0.894674
1641	A_33_P3411155	XM_001717423	0.710642
1642	ERCC-00025_93	DQ883689	0.0254915
1643	A_33_P3402056	NM_001242480	0.983572
1644	A_32_P53486	NM_001039182	0.136886
1645	A_23_P126613	NM_080429	0.811575
1646	A_23_P37914	NM_052944	0.862116
1647	A_23_P202448	NM_199168	0.190253
1648	A_23_P61426	NM_012331	0.373622
1649	A_32_P194072	NM_015395	0.289927
1650	A_24_P144881	NM_005977	0.528015
1651	A_33_P3378412	A_33_P3378412	0.364519
1652	A_33_P3300395	NM_199294	0.262015
1653	A_21_P0005935	TCONS_00015268	0.0972873
1655	A_23_P114164	NM_013444	0.291859
1656	A_21_P0012556	ENST00000472596	0.288689
1657	A_21_P0009868	TCONS_00027978	0.20081
1658	A_21_P0006231	TCONS_00016184	0.19895
1659	A_33_P3335825	ENST00000483685	0.106185
1660	A_21_P0003180	TCONS_00006668	0.157731
1661	A_24_P403303	NM_198513	0.194669
1662	A_23_P11160	NM_024597	0.066649
1663	A_19_P00800316	NR_033889	0.130568
1664	A_24_P166397	NM_014809	0.0958106
1665	A_21_P0014901	AK091796	0.0640995
1666	A_23_P370147	ENST00000316517	0.0796703
1667	A_23_P354591	NM_033446	0.23245
1668	A_21_P0008435	TCONS_00022740	0.114072
1669	A_21_P0005720	TCONS_00014759	0.201562
1670	A_33_P3318696	NM_001008661	0.20774
1671	A_21_P0008693	TCONS_00023547	0.049999
1672	A_21_P0006551	TCONS_00017379	0.230651
1673	A_19_P00316455	ENST00000431554	0.321674
1674	A_33_P3274372	ENST00000454183	0.54519
1675	A_33_P3338392	NM_022115	0.779483
1676	A_23_P10873	NM_003263	1.95097
1677	A_23_P201086	NM_001024227	0.607984
1679	A_21_P0002482	TCONS_00004364	0.212094
1680	A_21_P0003590	TCONS_00008022	0.0698068
1681	A_21_P0011051	TCONS_l2_00005764	0.121623
1682	A_23_P378690	NM_001008495	0.187892
1683	A_23_P35293	NM_005268	0.0501835
1684	A_24_P66337	ENST00000319406	0.194833
1685	A_23_P31858	NM_014682	0.118796
1686	A_21_P0002491	TCONS_00004379	0.0779994
1687	A_21_P0000876	NR_039993	0.191195
1688	A_21_P0002092	ENST00000457110	0.0722875
1689	A_23_P12874	NM_012341	0.186691
1691	A_33_P3238410	NM_002972	0.0964711
1692	A_21_P0010183	NR_024090	0.176898
1693	A_21_P0002916	ENST00000423643	0.10216
1694	A_23_P169819	NM_005233	0.160579
1695	A_21_P0000315	NR_002959	0.43387
1696	A_23_P11841	NM_001684	0.0623857
1697	A_21_P0013456	TCONS_l2_00027518	0.189722
1698	A_23_P37005	NM_004294	0.409788
1699	A_33_P3859897	ENST00000418161	0.0744368
1700	A_23_P113748	NM_024697	0.254586
1701	A_33_P3227252	THC2481163	0.426726
1702	A_33_P3368985	NM_052997	0.100374
1703	A_24_P795594	NM_001077691	0.121304
1704	A_21_P0005791	TCONS_00014917	0.151954
1706	A_24_P298495	NR_046285	0.304239
1707	A_19_P00320842	NM_001113434	0.134641
1708	A_32_P199301	NM_007111	0.711994
1709	A_19_P00330048	TCONS_00020284	0.19272
1710	A_24_P195272	NP450512	0.211175
1711	A_21_P0013271	NM_001195243	0.249905
1712	A_23_P11774	NM_016037	0.131142
1713	A_33_P3223535	ENST00000428928	0.060887
1714	A_23_P123672	NM_014290	0.146108
1715	A_33_P3283900	NM_004937	0.0898965
1716	A_19_P00322910	NM_057179	0.12137
1717	A_33_P3287562	NM_018844	0.0689216
1718	A_23_P302060	NM_176891	0.147715
1719	A_23_P106859	NM_006067	0.10022
1720	A_23_P307544	NM_025179	0.0392936
1721	A_24_P22939	NM_213604	0.180795
1722	A_21_P0009086	NR_033925	0.0502375
1723	A_23_P148737	NM_004997	0.580879
1724	A_33_P3408683	A_33_P3408683	0.0296029
1725	A_24_P140057	NM_020868	0.0335906
1726	A_23_P206760	NM_005143	0.614459
1727	A_24_P77676	NM_004134	0.229073
1728	A_33_P3877728	BX647090	0.24123
1729	A_21_P0003374	ENST00000507344	0.114613
1730	A_23_P314805	NM_152487	0.59079
1731	A_33_P3352877	NM_015087	0.14757
1732	A_23_P206359	NM_004360	0.489482
1733	ERCC-00120_69	DQ854992	0.00682665
1734	A_23_P11262	NM_012151	0.249512
1736	A_23_P145330	NM_019052	0.286994
1737	A_33_P3295283	NM_005768	0.156238
1738	A_33_P3262833	NR_033350	0.665347
1739	A_33_P3651911	ENST00000560295	0.413923
1740	A_33_P3387493	NM_001271682	0.189787
1741	A_23_P168868	NM_014754	0.192155
1742	A_33_P3304998	XM_005276730	0.0473848
1743	A_23_P377214	NM_144608	0.192888
1744	A_33_P3397613	ENST00000447623	0.0775741
1745	A_24_P210637	NM_130468	0.110792
1746	A_21_P0006682	TCONS_00017837	0.0286927
1747	A_21_P0008857	TCONS_00024175	1.12187
1748	A_33_P3740529	ENST00000500076	0.0342874
1749	A_23_P117298	NM_000131	0.0534157
1750	A_23_P215778	NM_181581	0.098807
1751	A_21_P0012407	NM_003758	0.0660096
1752	A_33_P3407638	NM_152316	0.39108
1753	ERCC-00162_107	DQ516750	0.00937962
1754	A_23_P67932	NM_000634	3.69283
1755	A_23_P103720	NM_024758	0.190247
1756	A_23_P211056	NM_013329	0.225632
1757	A_21_P0005662	TCONS_00014633	0.0705543
1759	A_21_P0008024	NR_026852	0.159677
1760	A_19_P00317082	NR_102326	0.354704
1761	A_23_P22765	NM_019056	0.118589
1762	A_21_P0012112	TCONS_l2_00016171	0.506831
1763	A_23_P120194	NM_016467	0.547753
1764	A_21_P0011292	NR_036470	0.154089
1765	A_33_P3293254	NM_015597	0.0455128
1767	A_23_P122775	NM_032730	0.11527
1768	A_33_P3303910	AK127323	0.0929264
1769	A_24_P76666	NM_177559	0.0346192
1770	A_23_P59349	NM_016217	0.352448
1771	A_32_P144421	NM_053042	0.229424
1772	A_23_P85783	NM_006623	0.503453
1773	A_33_P3364520	NM_181602	0.171579
1774	A_23_P377629	NM_001166137	0.20438
1775	A_33_P3225567	NM_024917	0.382943
1776	A_33_P3294921	NM_015225	0.157276
1777	A_19_P00321230	NR_026921	0.496181
1778	A_21_P0006052	TCONS_00015749	0.105325
1779	A_23_P68436	NM_080869	0.148912
1780	A_21_P0014530	ENST00000554614	0.0461432
1781	A_23_P111672	NM_152829	0.448454
1782	A_21_P0003144	TCONS_00006577	0.106111
1783	A_21_P0010156	TCONS_00028830	0.0485357
1784	A_33_P3318148	NM_153647	0.071644
1785	A_33_P3328511	NM_001039083	0.213597
1786	A_23_P418493	NM_145691	0.146064
1787	A_23_P252740	NM_024094	0.230261
1789	A_21_P0003851	ENST00000503950	0.0356577
1790	A_33_P3360675	NM_001164761	0.430998
1792	A_21_P0005107	TCONS_00012426	0.0276303
1793	A_19_P00318593	ENST00000504068	0.0580127
1794	ERCC-00076_93	DQ883650	0.00437541
1795	A_21_P0006298	TCONS_00016430	0.0399399
1796	A_23_P217028	NM_001008563	0.188484
1797	A_19_P00320675	NR_034179	0.0458091
1798	A_32_P514599	THC2537477	0.137182
1799	A_21_P0012257	TCONS_l2_00017639	0.156167
1800	A_23_P143365	NM_080610	0.0386049
1801	A_23_P125204	NM_001004464	0.819873
1802	A_33_P3420386	NP511100	0.0255501
1803	A_23_P211136	NM_018963	0.657125
1804	A_21_P0011496	NM_001025195	0.883804
1805	A_33_P3285038	NM_001281731	0.128816
1806	A_33_P3243343	A_33_P3243343	0.209826
1807	A_24_P383478	NM_000125	0.594815
1808	A_33_P3217457	ENST00000519048	0.689263
1809	A_21_P0002813	ENST00000473893	0.709096
1810	A_23_P111635	NM_016086	0.173909
1811	A_21_P0012801	ENST00000504369	0.648287
1813	A_24_P246636	A_24_P246636	0.807869
1814	A_23_P10172	NM_013270	0.46268
1815	A_33_P3424864	ENST00000460041	0.276799
1816	A_33_P3497352	NM_001077244	0.252735
1817	A_23_P50990	NM_024322	0.232827
1818	A_21_P0006828	TCONS_00018111	0.889562
1819	A_21_P0006200	TCONS_00016116	0.383956
1820	A_24_P387875	NM_002241	0.314731
1821	A_33_P3404189	NM_032450	1.77107
1822	A_21_P0010303	TCONS_00029182	0.9995
1823	A_33_P3363316	NR_015401	0.113249
1824	A_33_P3390013	NM_006988	0.341088
1825	A_21_P0011656	ENST00000534258	0.286423
1826	A_33_P3393543	ENST00000316807	0.105182
1827	A_33_P3344618	NM_007162	0.612454
1828	A_33_P3276159	XM_003846754	0.0484554
1829	A_33_P3307402	A_33_P3307402	0.0848513
1830	A_21_P0002284	TCONS_00003843	0.100348
1831	A_21_P0008324	TCONS_00022478	0.203949
1832	A_21_P0014943	XM_005276331	0.194037
1833	A_24_P58673	NM_032044	0.0668858
1834	A_33_P3445679	NR_033877	0.105186
1835	A_33_P3311083	ENST00000599242	0.275554
1836	A_19_P00322592	ENST00000585822	0.297748
1837	A_21_P0010674	TCONS_l2_00001808	0.985226
1838	A_23_P27840	NM_003169	0.228834
1839	A_33_P3293808	ENST00000383461	0.868933
1840	A_23_P216622	NM_001079802	0.910193
1841	A_21_P0012058	XR_244594	0.72007
1842	A_21_P0003257	TCONS_00007011	0.404907
1843	A_23_P76969	NM_015556	0.285035
1844	A_33_P3365077	NM_001001915	0.080949
1845	A_33_P3320822	ENST00000563042	0.0908063
1846	A_33_P3391429	NM_024836	0.144381
1847	A_23_P12082	NM_001025199	0.24062
1848	A_33_P3330109	NM_001243042	0.973712
1849	A_21_P0010313	TCONS_00029224	0.174767
1850	A_33_P3422923	NR_003143	0.187315
1851	A_19_P00807643	NR_027252	0.272348
1852	A_24_P379233	NM_024009	0.0763923
1853	A_33_P3356816	NM_178349	2.85433
1854	A_33_P3355055	NM_001278378	0.256676
1855	A_21_P0005143	TCONS_00012625	0.0565725
1856	A_23_P70095	NM_001025158	1.06774
1857	A_33_P3317336	AK129846	0.10086
1858	A_23_P114952	NM_016456	0.0593511
1859	A_21_P0007158	ENST00000457725	1.30937
1860	ERCC-00108_60	DQ668365	0.00599115
1861	A_21_P0013226	TCONS_l2_00025964	0.0450778
1862	A_23_P377291	NM_003236	0.076941
1863	A_23_P109442	NM_022081	0.212638
1864	A_33_P3252915	NR_037702	0.10127
1865	A_33_P3861634	NR_038897	0.0590273
1866	A_21_P0011340	NR_038273	0.170251
1867	A_24_P387609	NM_030940	0.359091
1868	A_33_P3265855	NM_181334	0.199668
1869	A_23_P164022	NM_033375	0.845963
1870	ETG10_195139	ETG10_195139	0.010167
1871	A_21_P0006720	NR_038884	0.145378
1872	A_23_P110606	NM_014757	0.314894
1873	A_33_P3249872	NM_001996	0.559807
1874	A_33_P3304883	XR_171616	1.04306
1875	A_21_P0010488	ENST00000381215	0.0955718
1876	A_23_P3042	NM_006246	0.0935597
1877	A_23_P336506	NM_023917	0.0923273
1878	A_24_P331904	NM_017828	0.107731
1880	A_23_P350808	ENST00000489023	0.0991203
1881	A_24_P97374	NM_005442	1.41125
1882	A_23_P59888	NR_002182	0.194392
1883	A_19_P00804359	XR_247683	0.117123
1884	A_33_P3316539	NM_001008539	0.737733
1885	A_23_P110062	NM_003907	0.257941
1886	A_33_P3408320	NM_198207	0.538896
1887	A_33_P3209135	A_33_P3209135	0.0452725
1888	A_21_P0000434	NR_003234	0.0338518
1889	A_32_P153071	NM_003382	0.0799145
1890	A_23_P11295	NM_001018024	0.16098
1891	A_23_P121716	NM_005139	1.52085
1892	A_24_P83586	NM_015506	0.0800094
1893	A_33_P3299165	NR_033889	0.169571
1894	A_23_P146512	NM_016548	0.294315
1895	A_24_P927474	A_24_P927474	0.334177
1896	A_21_P0008712	TCONS_00023593	0.0484311
1898	A_21_P0013818	TCONS_l2_00030522	3.08925
1899	A_23_P397376	NM_001031804	0.791938
1900	A_33_P3312877	NM_174923	0.128641
1902	A_33_P3259253	NM_006139	0.493357
1903	A_33_P3286973	ENST00000339381	1.05275
1904	A_33_P3297415	NM_201264	0.114691
1905	A_33_P3243524	NM_001164389	0.25814
1907	A_33_P3220437	NM_001167942	0.496749
1908	A_33_P3293456	NM_002052	0.0376891
1909	A_33_P3416171	ENST00000554321	0.0952871
1911	A_23_P123704	NR_024032	0.00592946
1912	A_21_P0004289	TCONS_00010078	0.195363
1913	A_33_P3356607	NM_001033518	0.259494
1914	A_23_P217917	NM_147148	0.461251
1916	A_33_P3385755	ENST00000380382	0.0253224
1917	A_21_P0008927	ENST00000562980	0.0325365
1918	A_23_P201790	NM_002481	0.544589
1919	A_33_P3418952	NM_001146257	0.0407042
1920	A_33_P3258478	ENST00000400864	0.0994889
1921	A_23_P360542	NR_023925	0.201323
1922	A_21_P0009336	TCONS_00025700	0.0942945
1923	A_23_P69012	NM_005201	0.186933
1924	A_24_P418044	NR_024240	0.95717
1925	A_19_P00321194	NR_002838	0.335532
1926	A_24_P192627	NM_004529	0.378893
1927	A_23_P101476	NM_030824	0.0711281
1928	A_33_P3650491	NR_033378	0.188127
1929	A_33_P3215093	NM_001039840	0.171906
1930	A_21_P0001210	ENST00000447056	0.0449014
1931	A_23_P205074	NM_181785	0.445111
1932	A_33_P3416366	NM_005483	1.21789
1933	A_24_P203765	ENST00000371491	0.112724
1934	A_24_P262127	NM_004165	0.138384
1936	A_21_P0002549	TCONS_00004611	0.195923
1937	A_21_P0000908	NR_033981	0.339849
1938	A_23_P100795	NM_213662	0.127172
1939	A_23_P3453	NM_015540	0.106931
1940	A_24_P355967	NM_000621	0.0601892
1941	A_23_P27822	NM_018025	0.939238
1942	A_21_P0005284	ENST00000438923	0.0288944
1943	A_23_P122216	NM_002317	0.411751
1944	A_23_P407142	NM_033631	0.0852343
1945	A_23_P101811	NM_021030	0.304016
1947	A_23_P211738	NM_014517	0.318811
1948	A_23_P26468	NM_001278720	0.202873
1950	A_23_P121702	NM_001014446	0.460036
1951	A_21_P0005818	XR_247159	0.0677731
1952	A_23_P85240	NM_016562	1.373
1953	A_33_P3252316	ENST00000556472	0.0288619
1954	A_19_P00316187	NR_038301	0.045761
1955	A_24_P417352	ENST00000390559	0.948134
1956	A_23_P103503	NM_002393	0.300209
1957	A_21_P0006032	ENST00000454594	0.0729444
1958	A_23_P350234	NM_001012989	0.308458
1959	A_21_P0013539	ENST00000519714	0.0548455
1961	A_21_P0000028	NM_001161444	0.311178
1962	A_33_P3276062	A_33_P3276062	1.43058
1963	A_23_P152125	NM_002461	0.29267
1964	A_21_P0000109	NM_001190706	0.608461
1965	A_21_P0011657	TCONS_l2_00011988	0.0947368
1966	A_23_P501547	NM_015270	0.112645
1967	A_33_P3216427	NM_001347	0.522389
1968	A_33_P3305973	A_33_P3305973	0.605585
1969	A_23_P211212	NM_030582	0.344584
1970	A_23_P500773	NM_003188	0.347725
1972	A_21_P0007934	ENST00000426509	0.866292
1973	A_32_P148726	AK127789	0.635971
1974	A_33_P3273629	NM_014695	0.692088
1975	A_33_P3329444	NM_182574	0.683747
1976	A_33_P3865368	NR_046173	1.97356
1977	A_23_P162386	NM_016293	0.786965
1978	A_19_P00316659	NR_003038	1.00396
1979	A_23_P309739	NM_000125	0.0539673
1980	A_21_P0007102	TCONS_00018936	0.156525
1981	A_21_P0012755	ENST00000513994	0.156127
1983	A_19_P00315529	ENST00000561822	1.19057
1984	A_21_P0007310	NR_024471	0.524556
1985	A_23_P10291	NM_001910	0.0678637
1987	A_24_P389285	NR_027330	0.124138
1988	A_32_P47701	NM_001402	0.612226
1990	A_33_P3333342	AK128409	0.0879393
1991	A_33_P3288574	NM_198692	0.0647536
1992	A_23_P210920	NM_000178	0.0953689
1993	A_23_P357351	NM_173803	0.120258
1994	A_23_P255805	NM_003416	0.242943
1995	A_23_P202658	NM_000852	0.299861
1996	A_33_P3298861	NM_024628	0.106352
1998	A_23_P129665	NM_005353	0.100789
2000	A_21_P0007395	TCONS_00019752	0.141801
2001	A_21_P0003521	ENST00000512989	0.41597
2002	A_32_P16489	NM_145644	0.589446
2003	A_21_P0002376	TCONS_00004063	0.900518
2004	A_23_P20022	NM_013332	0.463212
2005	A_32_P191860	NM_001025591	1.84897
2006	A_33_P3217119	NM_206837	0.661199
2007	A_21_P0005641	TCONS_00014572	0.295204
2008	A_23_P51660	NM_012222	0.162812
2009	A_23_P379601	NM_004983	0.0518562
2010	A_33_P3278826	ENST00000563518	0.859372
2011	A_23_P107102	NM_032559	0.034737
2012	A_23_P214079	NM_003122	0.16767
2013	A_33_P3259153	NR_027064	0.0621965
2014	A_23_P108699	NM_000145	0.0114527
2015	A_23_P126908	NM_003820	0.308419
2016	A_23_P92334	NM_024943	0.29447
2017	A_21_P0004644	ENST00000414398	0.0537085
2018	A_33_P3293734	A_33_P3293734	0.0982916
2019	A_19_P00317984	NR_003038	0.851393
2020	A_33_P3342076	NM_015866	0.179227
2021	A_21_P0012956	ENST00000510311	0.112752
2022	A_33_P3242693	NM_018484	2.96035
2024	A_23_P144054	NM_006254	0.449884
2025	A_23_P104942	NM_015959	0.126387
2026	A_21_P0014063	ENST00000446333	0.153995
2027	A_33_P3804778	CD049825	0.0757047
2028	A_21_P0001184	ENST00000419446	0.0490662
2029	A_24_P322369	NM_004869	0.366719
2030	A_32_P121303	NM_007172	0.25148
2031	A_33_P3393010	ENST00000492861	0.142625
2033	A_23_P165608	NM_004263	0.140066
2034	A_33_P3417960	NR_038840	0.161653
2035	A_21_P0010023	TCONS_00028345	0.460144
2036	A_23_P57941	NM_005777	0.307589
2037	A_24_P880043	NM_032373	0.402816
2038	A_21_P0013410	ENST00000420313	0.0988232
2039	A_21_P0002988	TCONS_00006111	0.0688363
2041	A_23_P200222	NM_033300	0.148111
2042	A_23_P258194	NM_001018060	0.365978
2043	A_23_P94275	NM_014420	0.0474935
2044	A_33_P3263027	BE266556	0.903883
2045	A_23_P256021	NM_031206	0.112086
2046	A_21_P0013522	ENST00000519655	0.10318
2047	A_21_P0002261	TCONS_00003800	0.467438
2048	A_21_P0001265	TCONS_00000842	0.0484258
2049	A_19_P00802390	TCONS_00015178	0.0768678
2050	A_24_P190168	NM_014573	0.283084
2051	A_33_P3418987	NM_001024661	0.0413155
2052	A_21_P0010650	ENST00000422716	0.153985
2053	A_24_P233917	NM_014774	0.365314
2054	A_21_P0013126	ENST00000431001	0.0455556
2055	A_33_P3228828	A_33_P3228828	0.496644
2056	A_33_P3271111	NM_004148	0.919832
2057	A_21_P0002308	TCONS_00003923	0.0753013
2058	A_33_P3390853	NR_015367	0.148908
2060	A_32_P70724	NM_006618	0.074632
2061	A_23_P320225	NM_147127	0.0610412
2062	A_33_P3237669	NM_144688	0.0673272
2063	A_33_P3368208	NM_139166	0.104133
2064	A_33_P3358099	NM_181449	1.06579
2065	A_24_P15877	ENST00000600582	0.442774
2066	A_33_P3257594	NM_213607	0.479949
2067	A_21_P0014598	ENST00000454219	0.439913
2068	A_21_P0006460	ENST00000455986	0.297165
2069	A_21_P0004937	TCONS_00011946	0.132977
2070	ERCC-00098_150	DQ459415	0.00789005
2071	A_33_P3320415	A_33_P3320415	0.0426454
2072	A_23_P358009	NM_015291	0.198924
2073	A_21_P0005726	TCONS_00014767	0.0267944
2074	A_33_P3225535	NM_001004476	0.0261525
2075	A_23_P254353	NM_006647	0.101181
2076	A_21_P0005488	TCONS_00013775	0.0233408
2078	A_24_P401100	A_24_P401100	0.288347
2079	A_23_P210608	NM_006526	0.244505
2080	A_23_P115861	NM_145312	0.118687
2081	A_33_P3340808	ENST00000573602	0.068017
2082	A_21_P0010428	ENST00000434237	0.0373827
2083	A_23_P15798	NM_031854	1.20752
2084	A_23_P31064	NM_015529	0.886539
2085	A_21_P0005963	XR_110877	0.742735
2086	A_24_P943781	NM_024913	0.153236
2087	A_23_P354217	NM_153266	0.25867
2088	A_24_P385092	NR_003039	0.271231
2089	A_21_P0010808	ENST00000454679	0.376868
2090	A_23_P206532	NM_001031835	0.093208
2091	A_19_P00322930	XR_241662	0.559156
2092	A_19_P00316808	ENST00000382641	0.221659
2093	A_32_P29118	NM_152754	0.169498
2094	A_23_P94397	NM_005014	0.0725993
2095	A_21_P0011120	NM_006437	0.408821
2096	A_33_P3275687	NM_001001417	0.178276
2097	A_24_P169402	NM_178504	0.0305427
2098	A_23_P112061	NM_152419	0.279421
2099	A_33_P3235330	NM_021090	0.359916
2100	A_33_P3351529	A_33_P3351529	0.996246
2101	A_21_P0001396	TCONS_00001216	0.152406
2102	A_23_P91350	NM_019593	0.252932
2103	A_23_P127721	NM_002559	1.09219
2105	A_33_P3345439	TCONS_00011690	0.0441225
2106	A_23_P111481	NM_015908	0.181321
[truncated: 48,739 more rows]
