# Supplementary material for: Investigating gene expression profiles of whole blood and peripheral blood mononuclear cells using multiple collection and processing methods
Source: PLoS One. 2019 Dec 6;14(12):e0225137. doi: 10.1371/journal.pone.0225137 (PMC6897427; doi:10.1371/journal.pone.0225137)
Supplement: S2 Table — (XLSX) [file pone.0225137.s002.xlsx]

## Sheet: S2
S2 . Top 1000 DEGs in PBMC when frozen conditions are compared to cold conditions
ProbeName	SystematicName	log Fold Change	P.Value	adj.P.Val
A_24_P151834	ENST00000433651	2.23633	2.12506e-36	1.07823e-31
A_24_P221092	AF289615	1.63714	6.66618e-32	1.69118e-27
A_24_P935682	AY358248	2.99521	1.30257e-31	2.20303e-27
A_24_P926400	NM_001001561	1.23364	4.00021e-31	5.07417e-27
A_24_P65941	NR_026812	2.11125	1.64045e-30	1.4224e-26
A_33_P3209176	THC2506066	2.0114	1.68202e-30	1.4224e-26
A_33_P3363091	U25801	1.40918	7.09127e-30	4.61774e-26
A_21_P0011464	TCONS_l2_00010092	1.52965	7.28077e-30	4.61774e-26
A_33_P3270192	ENST00000409401	1.67935	2.02117e-29	1.13947e-25
A_21_P0013201	TCONS_l2_00025900	-2.65237	2.68435e-29	1.24401e-25
A_21_P0012995	TCONS_l2_00023777	2.52922	2.69696e-29	1.24401e-25
A_21_P0011021	NR_024248	2.37144	4.50418e-29	1.90448e-25
A_23_P326142	NR_027330	1.50044	1.42806e-28	5.57371e-25
A_24_P237757	AL136621	1.64805	4.24996e-28	1.54028e-24
A_19_P00315603	TCONS_l2_00030536	1.81326	8.4971e-28	2.87423e-24
A_23_P210465	NM_002638	-4.17688	9.2077e-28	2.91993e-24
A_33_P3526315	BC005372	1.47241	1.06467e-27	3.17767e-24
A_33_P3314436	NM_001163315	1.93827	1.2936e-27	3.64644e-24
A_21_P0012245	NR_015352	1.48428	1.39918e-27	3.73647e-24
A_33_P3408237	THC2560329	1.73915	3.35814e-27	8.21191e-24
A_33_P3293169	NM_001267783	1.28837	3.39877e-27	8.21191e-24
A_33_P3290707	NM_007289	-3.70018	6.81598e-27	1.53124e-23
A_33_P3380462	NM_022049	-1.7052	6.94111e-27	1.53124e-23
A_19_P00315601	TCONS_l2_00030536	1.91384	8.99471e-27	1.90159e-23
A_23_P9823	NM_014938	1.37131	1.00774e-26	2.04527e-23
A_33_P3322075	AK055942	1.94826	1.18377e-26	2.31012e-23
A_19_P00317237	TCONS_00009941	1.63114	1.65957e-26	3.1187e-23
A_33_P3422471	AK126796	1.30856	2.25374e-26	4.08403e-23
A_21_P0013254	ENST00000418395	-1.88707	2.8463e-26	4.97995e-23
A_33_P3370094	NM_007289	-4.60675	4.41815e-26	7.27913e-23
A_33_P3338440	ENST00000323433	1.79595	4.44733e-26	7.27913e-23
A_24_P312325	AJ312027	2.47454	7.6551e-26	1.21379e-22
A_21_P0013973	AF461900	1.32807	1.00018e-25	1.53782e-22
A_19_P00317023	AK129745	1.85081	1.59001e-25	2.37282e-22
A_21_P0013934	AA778499	-1.31688	1.77704e-25	2.57614e-22
A_23_P218086	NM_001143819	1.16396	1.84718e-25	2.60344e-22
A_33_P3354499	ENST00000501440	1.54073	2.08545e-25	2.85983e-22
A_21_P0013340	ENST00000478672	1.69383	2.29638e-25	3.06621e-22
A_23_P112026	NM_002164	-1.83728	2.36218e-25	3.0732e-22
A_33_P3266993	AK130024	2.63142	3.05377e-25	3.87364e-22
A_21_P0008919	TCONS_00024360	1.54869	3.44086e-25	4.2582e-22
A_32_P516342	NM_182608	-2.11319	4.02616e-25	4.86389e-22
A_24_P29686	NM_031449	1.5965	4.63244e-25	5.46617e-22
A_33_P3342613	NM_013373	1.44979	4.75334e-25	5.48136e-22
A_33_P3235117	NR_040084	-2.07774	5.19735e-25	5.85782e-22
A_32_P120604	BC029857	1.89282	5.3107e-25	5.85782e-22
A_33_P3339276	NM_017888	-2.29209	5.8031e-25	6.26476e-22
A_23_P95923	NM_017656	0.915697	6.17707e-25	6.52955e-22
A_32_P122402	NR_026792	-1.56154	6.87511e-25	7.1191e-22
A_23_P117380	NM_138344	-1.30506	7.32918e-25	7.43751e-22
A_21_P0001364	TCONS_00001103	-3.63136	9.47517e-25	9.42668e-22
A_21_P0010949	ENST00000420424	1.97202	1.07822e-24	1.05207e-21
A_21_P0010394	TCONS_00029519	1.47738	1.22528e-24	1.17301e-21
A_23_P259506	NM_032412	-1.89848	1.29511e-24	1.2169e-21
A_24_P167877	NM_001135865	2.65501	1.33873e-24	1.23501e-21
A_33_P3219697	NM_198493	1.76591	1.45199e-24	1.31558e-21
A_33_P3327697	NR_027046	1.69401	1.70605e-24	1.51866e-21
A_23_P70359	NR_024277	1.66861	2.15422e-24	1.88453e-21
A_21_P0007051	TCONS_00018688	2.02659	2.36128e-24	2.03066e-21
A_33_P3410019	ENST00000581666	1.18406	3.30775e-24	2.7972e-21
A_21_P0000668	NR_036636	1.32077	3.66502e-24	3.04852e-21
A_33_P3371752	ENST00000371727	1.87604	5.94154e-24	4.86238e-21
A_24_P282210	NM_005632	1.11857	6.80054e-24	5.47703e-21
A_21_P0012246	TCONS_l2_00017566	1.50926	7.17171e-24	5.68571e-21
A_33_P3264346	ENST00000572086	-1.3234	7.87309e-24	6.14573e-21
A_33_P3294801	AK097991	1.57891	9.81375e-24	7.54455e-21
A_33_P3329549	NM_001105079	-1.53	1.2697e-23	9.61543e-21
A_33_P3397655	NM_001166208	-1.88536	1.30965e-23	9.7721e-21
A_33_P3396951	NM_004331	-2.02061	1.34048e-23	9.85719e-21
A_23_P371076	ENST00000472022	2.57614	1.52252e-23	1.10359e-20
A_24_P256155	NM_001146340	-1.90397	1.73054e-23	1.2367e-20
A_33_P3235204	NM_032213	-1.71794	2.06617e-23	1.45605e-20
A_33_P3414903	ENST00000367550	1.56053	2.21491e-23	1.53949e-20
A_33_P3281363	BC037956	1.61903	2.41064e-23	1.65289e-20
A_33_P3328254	NM_175725	-3.59202	2.6182e-23	1.77126e-20
A_24_P270033	NM_198275	-1.82114	3.19407e-23	2.13242e-20
A_23_P39814	NM_004882	-1.09658	3.60047e-23	2.35931e-20
A_33_P3415895	NM_030759	-2.16523	3.62691e-23	2.35931e-20
A_21_P0007530	TCONS_00020350	1.45668	3.70358e-23	2.37793e-20
A_33_P3409675	NR_033906	1.4907	3.81913e-23	2.37793e-20
A_21_P0001673	XR_246314	1.18243	3.86155e-23	2.37793e-20
A_21_P0014026	AB586693	1.71108	3.88554e-23	2.37793e-20
A_23_P50008	NM_017775	1.0121	3.93553e-23	2.37793e-20
A_33_P3812038	AK074459	1.74271	3.93674e-23	2.37793e-20
A_33_P3411307	AK128269	1.23041	4.19123e-23	2.50187e-20
A_23_P112260	NM_001017998	-2.67819	4.47985e-23	2.64306e-20
A_21_P0005577	TCONS_00014217	1.17895	4.68741e-23	2.72964e-20
A_21_P0000599	NM_013446	-1.58739	4.73419e-23	2.72964e-20
A_19_P00316105	XM_005260388	1.18238	4.97164e-23	2.83434e-20
A_33_P3334305	NM_003226	-1.5578	5.43539e-23	3.04778e-20
A_21_P0005934	XM_005273634	1.3096	5.46617e-23	3.04778e-20
A_21_P0014714	AK022253	1.94324	5.60562e-23	3.07271e-20
A_19_P00317897	ENST00000367716	1.63789	5.632e-23	3.07271e-20
A_33_P3645805	AK021797	1.60668	5.83357e-23	3.14882e-20
A_33_P3405285	NM_001080554	1.54898	6.1673e-23	3.29393e-20
A_33_P3234118	NM_001166599	1.43843	6.81374e-23	3.60127e-20
A_33_P3464855	AL050097	1.50204	7.22288e-23	3.77816e-20
A_19_P00322762	ENST00000598190	-2.50167	7.61311e-23	3.94165e-20
A_19_P00320780	ENST00000438867	-1.29852	8.58929e-23	4.40214e-20
A_24_P808100	NM_014060	1.10327	8.7137e-23	4.42125e-20
A_33_P3256355	A_33_P3256355	0.844982	9.70192e-23	4.87392e-20
A_21_P0013548	TCONS_l2_00028604	1.88414	9.84818e-23	4.89889e-20
A_24_P636332	NM_198489	1.68729	1.05119e-22	5.17826e-20
A_33_P3319161	NM_181425	0.826011	1.06337e-22	5.18793e-20
A_19_P00801627	ENST00000560832	-1.21423	1.10419e-22	5.33576e-20
A_33_P3406702	A_33_P3406702	0.663099	1.26624e-22	6.06112e-20
A_33_P3752697	AK098235	1.55821	1.63597e-22	7.75773e-20
A_23_P362759	NM_018699	-1.80371	1.73741e-22	8.16245e-20
A_33_P3279109	ENST00000575234	1.06612	1.77956e-22	8.28376e-20
A_32_P14850	ENST00000429990	1.70025	1.89637e-22	8.74727e-20
A_21_P0012896	TCONS_l2_00022830	1.31969	2.04601e-22	9.34845e-20
A_23_P123393	NM_004519	-1.11269	2.06355e-22	9.34845e-20
A_23_P328545	NM_014211	-2.45463	2.34223e-22	1.0517e-19
A_33_P3305117	AK092835	1.45886	2.52323e-22	1.12304e-19
A_21_P0014115	AK129526	-1.33754	2.69408e-22	1.18865e-19
A_21_P0002294	ENST00000590687	-1.58529	3.01154e-22	1.31726e-19
A_33_P3649472	NR_027078	1.73964	3.10146e-22	1.345e-19
A_23_P339954	NM_001282524	1.83429	3.22279e-22	1.37624e-19
A_33_P3328284	A_33_P3328284	-1.32535	3.22774e-22	1.37624e-19
A_33_P3544880	BC008131	1.60802	3.54101e-22	1.49723e-19
A_23_P393099	NM_003226	-2.19417	4.08237e-22	1.71186e-19
A_23_P16562	NM_001017392	0.965459	4.16741e-22	1.7332e-19
A_23_P361584	NM_152680	-2.72951	4.35499e-22	1.79311e-19
A_21_P0010430	TCONS_00029633	1.06803	4.38214e-22	1.79311e-19
A_21_P0007936	ENST00000412946	1.39321	5.30737e-22	2.15432e-19
A_33_P3358158	NR_033733	1.5165	5.56268e-22	2.24004e-19
A_21_P0012393	TCONS_l2_00018854	1.69449	5.64686e-22	2.25359e-19
A_33_P3261927	NM_213603	0.998479	5.68515e-22	2.25359e-19
A_19_P00315493	NR_027046	1.75627	5.84626e-22	2.29948e-19
A_21_P0013759	TCONS_l2_00030182	-1.35137	6.91598e-22	2.6797e-19
A_33_P3292179	NM_080283	1.59074	6.94741e-22	2.6797e-19
A_33_P3331346	NM_173547	0.948179	6.97137e-22	2.6797e-19
A_23_P134650	NM_015545	0.868182	7.19393e-22	2.74446e-19
A_21_P0006079	ENST00000432148	-2.76362	7.66914e-22	2.90391e-19
A_33_P3421219	AK001442	1.55759	7.76259e-22	2.91753e-19
A_33_P3294961	ENST00000398475	1.55229	7.87715e-22	2.93881e-19
A_19_P00320719	NM_002393	1.58159	8.25544e-22	3.05746e-19
A_21_P0014806	XR_132626	1.12746	8.36141e-22	3.07427e-19
A_33_P3331791	A_33_P3331791	1.39364	8.61343e-22	3.14415e-19
A_21_P0000039	NM_001164234	1.47144	9.1212e-22	3.30572e-19
A_21_P0006910	TCONS_00018331	-1.45312	9.90279e-22	3.56353e-19
A_23_P170857	NM_002182	-1.92079	9.98996e-22	3.56958e-19
A_21_P0009957	TCONS_00028171	-3.16544	1.08535e-21	3.85103e-19
A_33_P3246010	AK092494	-1.42214	1.12364e-21	3.95918e-19
A_23_P21409	NM_001042384	-1.29227	1.19287e-21	4.17191e-19
A_21_P0012235	TCONS_l2_00017538	0.986978	1.20046e-21	4.17191e-19
A_33_P3412160	NM_001048210	0.947134	1.2356e-21	4.26484e-19
A_33_P3710442	AK021772	1.6421	1.25229e-21	4.29323e-19
A_33_P3708364	AK126853	1.00425	1.27905e-21	4.35556e-19
A_24_P360529	AF332652	1.83963	1.29353e-21	4.3755e-19
A_21_P0002740	ENST00000431705	-2.97615	1.34673e-21	4.52528e-19
A_24_P204675	NM_001135865	1.82189	1.46789e-21	4.89996e-19
A_23_P303851	NM_176886	1.19111	1.47807e-21	4.9017e-19
A_33_P3867461	NR_033870	1.09925	1.53873e-21	5.06972e-19
A_23_P66260	NM_003414	-1.59594	1.60644e-21	5.25867e-19
A_23_P89812	NM_018235	0.96137	1.67023e-21	5.43241e-19
A_33_P3353496	NM_153368	1.48747	1.68993e-21	5.46148e-19
A_21_P0012910	ENST00000463434	1.50838	1.73705e-21	5.57822e-19
A_33_P3219454	A_33_P3219454	1.12482	1.75339e-21	5.59531e-19
A_23_P101380	NM_198540	-1.98708	1.81377e-21	5.75181e-19
A_33_P3334625	AK123321	0.969742	1.87449e-21	5.90742e-19
A_33_P3334292	AK123006	1.58427	1.98175e-21	6.2069e-19
A_23_P212196	NM_016828	1.09758	2.17045e-21	6.75621e-19
A_19_P00315651	NR_046224	-1.36607	2.23472e-21	6.91387e-19
A_24_P195669	ENST00000581866	1.49355	2.25122e-21	6.92271e-19
A_33_P3687389	CA309819	1.38787	2.93185e-21	8.96139e-19
A_33_P3345936	NM_015603	1.12903	3.04723e-21	9.25828e-19
A_33_P3653330	NM_001281435	-1.4318	3.61611e-21	1.09213e-18
A_33_P3346791	NM_005698	0.677195	3.88557e-21	1.16657e-18
A_23_P169197	NM_032303	-1.41814	4.02493e-21	1.2013e-18
A_21_P0011312	TCONS_l2_00008541	1.07091	4.12923e-21	1.22522e-18
A_21_P0013343	TCONS_l2_00026784	1.56192	4.18383e-21	1.22904e-18
A_23_P96777	NM_020710	0.698083	4.19054e-21	1.22904e-18
A_33_P3571254	AL049782	1.66263	4.28532e-21	1.24962e-18
A_32_P216872	BX647358	1.35194	4.51577e-21	1.30929e-18
A_33_P3265606	NM_002061	1.48256	5.18054e-21	1.49313e-18
A_33_P3220437	NM_001167942	1.52947	5.20868e-21	1.49313e-18
A_33_P3373139	ENST00000470139	1.29983	5.28424e-21	1.50628e-18
A_33_P3337044	NM_017585	1.3608	5.67255e-21	1.60793e-18
A_21_P0014833	AK130928	1.73144	5.79998e-21	1.63492e-18
A_33_P3265224	ENST00000537589	1.45323	5.86499e-21	1.64411e-18
A_33_P3243394	ENST00000383718	1.14678	6.59251e-21	1.8379e-18
A_33_P3231695	NM_022103	0.950216	6.72496e-21	1.86458e-18
A_33_P3370511	ENST00000568752	-1.81374	6.97848e-21	1.92435e-18
A_33_P3221134	A_33_P3221134	1.44144	7.25128e-21	1.98369e-18
A_32_P14843	ENST00000429990	1.13084	7.27186e-21	1.98369e-18
A_21_P0010944	TCONS_l2_00004169	1.066	7.37531e-21	2.00115e-18
A_33_P3283828	NM_001143980	0.825554	7.55435e-21	2.03663e-18
A_23_P251051	NM_181832	0.891122	7.58634e-21	2.03663e-18
A_33_P3407746	NM_177968	1.47145	8.2053e-21	2.1912e-18
A_24_P304071	NM_001547	-3.7697	8.27613e-21	2.19752e-18
A_33_P3462960	NM_006260	-1.4976	8.31559e-21	2.19752e-18
A_33_P3306616	AK094078	1.47751	8.72921e-21	2.29488e-18
A_24_P327084	NM_152891	-1.61157	9.04766e-21	2.36634e-18
A_21_P0009386	TCONS_00025888	1.15898	9.47529e-21	2.46547e-18
A_23_P85693	NM_004120	-1.39044	9.562e-21	2.47534e-18
A_23_P31055	NM_198887	1.25061	1.13911e-20	2.93388e-18
A_19_P00320226	NR_027456	1.02105	1.27871e-20	3.27678e-18
A_32_P8529	NR_027058	0.809971	1.28797e-20	3.28394e-18
A_33_P3248863	NM_213597	1.54635	1.29935e-20	3.29637e-18
A_33_P3211739	NM_194071	0.943456	1.36187e-20	3.4378e-18
A_33_P3406706	NM_005107	0.988816	1.45559e-20	3.65619e-18
A_33_P3349474	A_33_P3349474	2.10414	1.48852e-20	3.7205e-18
A_24_P135255	NR_003365	0.906906	1.59752e-20	3.97336e-18
A_24_P307572	NM_033121	-1.52257	1.64974e-20	4.08324e-18
A_24_P79855	BC104430	1.43975	1.72804e-20	4.25627e-18
A_33_P3225230	NM_015260	0.969739	1.7417e-20	4.26919e-18
A_23_P397543	NR_026873	1.16122	1.80085e-20	4.39295e-18
A_33_P3243399	ENST00000467901	1.63077	1.87019e-20	4.54026e-18
A_33_P3555937	NM_001205315	-3.68928	1.94528e-20	4.70008e-18
A_21_P0001152	TCONS_00000566	1.54941	1.96331e-20	4.72115e-18
A_33_P3243230	THC2544321	-3.90897	2.03422e-20	4.86859e-18
A_21_P0005195	TCONS_00012886	-1.44105	2.05696e-20	4.89991e-18
A_33_P3809606	ENST00000553648	1.369	2.08613e-20	4.94618e-18
A_23_P14948	NM_003791	1.07235	2.10081e-20	4.95782e-18
A_24_P190472	NM_003064	-2.75308	2.21378e-20	5.20022e-18
A_33_P3241596	A_33_P3241596	1.60743	2.76539e-20	6.46604e-18
A_24_P263910	ENST00000529902	1.83728	2.82935e-20	6.55891e-18
A_33_P3355371	ENST00000294161	1.1606	2.83626e-20	6.55891e-18
A_23_P4494	NM_024422	-2.31398	2.84389e-20	6.55891e-18
A_33_P3319463	NM_001145261	-2.2442	2.88697e-20	6.62815e-18
A_23_P18824	NM_006999	1.25283	2.90232e-20	6.63337e-18
A_24_P267997	NM_015602	-1.39397	3.00651e-20	6.84069e-18
A_32_P1533	NR_026921	1.08163	3.1685e-20	7.17707e-18
A_24_P245322	NM_212472	-1.33481	3.24847e-20	7.32551e-18
A_33_P3403937	AK124011	1.60895	3.35978e-20	7.54301e-18
A_23_P252642	NM_152384	1.36541	3.54913e-20	7.93302e-18
A_33_P3239267	NM_203370	1.49234	3.64217e-20	8.0956e-18
A_23_P26905	NM_007215	1.31119	3.65378e-20	8.0956e-18
A_23_P338952	NM_022753	1.23959	3.72212e-20	8.21115e-18
A_33_P3276068	ENST00000356128	1.24694	3.8888e-20	8.54172e-18
A_33_P3254013	ENST00000515868	0.967051	4.22463e-20	9.23937e-18
A_33_P3265956	ENST00000397798	1.68604	4.2448e-20	9.24365e-18
A_23_P105495	NM_023922	0.870163	4.52809e-20	9.8184e-18
A_33_P3343210	NM_016612	-2.72255	4.55517e-20	9.8351e-18
A_33_P3326904	AK125166	1.66431	4.57677e-20	9.83986e-18
A_19_P00810043	XR_250002	1.31923	4.64342e-20	9.94102e-18
A_21_P0012338	NM_058004	1.28887	4.76315e-20	1.01545e-17
A_33_P3393806	ENST00000502860	0.734288	4.82949e-20	1.02529e-17
A_33_P3410831	NR_024440	1.42979	4.92139e-20	1.04044e-17
A_24_P912439	ENST00000312033	1.91745	5.05115e-20	1.06344e-17
A_21_P0005979	NM_001286646	-2.02006	5.13693e-20	1.07704e-17
A_21_P0006609	NR_026793	1.86725	5.35339e-20	1.1178e-17
A_33_P3286684	ENST00000484847	1.64079	5.70215e-20	1.18574e-17
A_33_P3279441	NM_001012511	0.951043	5.91515e-20	1.22502e-17
A_32_P16854	NM_015391	-1.03487	5.97302e-20	1.23197e-17
A_33_P3222937	NM_017727	0.568445	6.15548e-20	1.26447e-17
A_23_P165624	NM_007115	-3.35421	6.28907e-20	1.2867e-17
A_33_P3416668	NM_022834	-1.86746	6.32589e-20	1.28903e-17
A_33_P3210585	NM_014911	1.73328	6.4457e-20	1.30819e-17
A_33_P3256793	NM_020775	-1.89209	6.59249e-20	1.32785e-17
A_33_P3289860	BX648603	-1.23988	6.59487e-20	1.32785e-17
A_33_P3348194	A_33_P3348194	0.954729	6.73302e-20	1.3503e-17
A_33_P3279841	NM_015133	1.00506	6.87245e-20	1.37284e-17
A_21_P0008135	TCONS_00021953	1.44921	7.17226e-20	1.42711e-17
A_21_P0013325	TCONS_l2_00026658	1.06826	8.30531e-20	1.64611e-17
A_33_P3364864	NM_005746	-4.40542	8.51124e-20	1.68036e-17
A_23_P373464	NM_002285	1.21897	8.92028e-20	1.75429e-17
A_33_P3330991	XR_248772	0.897474	9.5753e-20	1.87583e-17
A_23_P433676	NM_020951	1.13927	9.98616e-20	1.9488e-17
A_24_P13032	NM_003338	-1.94657	1.01839e-19	1.97978e-17
A_33_P3410781	ENST00000478672	1.42504	1.06736e-19	2.06705e-17
A_33_P3385765	NM_001012753	1.35092	1.10825e-19	2.13808e-17
A_33_P3242369	AF370399	1.09094	1.11931e-19	2.15123e-17
A_33_P3405754	ENST00000378223	-0.993979	1.16341e-19	2.22107e-17
A_23_P78248	NM_015515	-4.20788	1.1644e-19	2.22107e-17
A_21_P0009950	TCONS_00028131	-3.34617	1.20336e-19	2.2868e-17
A_21_P0010470	TCONS_00029850	1.16554	1.24159e-19	2.35063e-17
A_33_P3275959	BC001407	1.18698	1.25393e-19	2.36517e-17
A_33_P3224495	XR_158796	1.35204	1.26257e-19	2.37266e-17
A_33_P3330666	ENST00000501888	0.879237	1.30873e-19	2.45032e-17
A_33_P3374952	NM_173484	1.56078	1.37419e-19	2.56342e-17
A_33_P3419938	NM_000551	1.12569	1.38339e-19	2.57113e-17
A_23_P211106	NM_017438	0.88298	1.40295e-19	2.58871e-17
A_33_P3387991	NM_001805	-2.6591	1.40305e-19	2.58871e-17
A_21_P0005571	TCONS_00014180	-1.37362	1.44902e-19	2.66384e-17
A_23_P362637	NM_015255	-1.08282	1.46541e-19	2.68423e-17
A_33_P3303355	ENST00000605835	-1.12744	1.47081e-19	2.68443e-17
A_24_P93703	NR_036476	0.786241	1.52834e-19	2.77943e-17
A_23_P117971	M15530	1.57089	1.57145e-19	2.84727e-17
A_33_P3225696	NM_133444	1.90185	1.57686e-19	2.84727e-17
A_33_P3602006	NM_001286259	1.09332	1.6107e-19	2.89807e-17
A_21_P0011934	NR_103734	1.8681	1.71608e-19	3.07154e-17
A_33_P3410251	ENST00000478701	1.09824	1.72064e-19	3.07154e-17
A_23_P343935	NM_022051	-1.67602	1.72528e-19	3.07154e-17
A_21_P0001837	ENST00000423925	-0.958309	1.7672e-19	3.13517e-17
A_21_P0010939	NM_139173	0.994065	1.80149e-19	3.1761e-17
A_33_P3277714	XM_005248758	2.44802	1.80279e-19	3.1761e-17
A_21_P0001704	TCONS_00002155	1.67806	1.84612e-19	3.24119e-17
A_21_P0011625	NR_027418	1.18147	1.91906e-19	3.35477e-17
A_33_P3269408	NM_207426	0.901591	1.92404e-19	3.35477e-17
A_23_P102242	NM_022826	-1.27214	1.9393e-19	3.3698e-17
A_32_P129419	NM_024611	1.09308	2.07915e-19	3.60048e-17
A_33_P3310232	NM_024884	2.07067	2.18068e-19	3.76345e-17
A_33_P3332135	NM_001143804	-2.60619	2.46333e-19	4.23684e-17
A_24_P8075	ENST00000567298	1.44019	2.52385e-19	4.32627e-17
A_24_P302374	NM_001286	0.73117	2.65945e-19	4.54337e-17
A_23_P22672	NM_001257231	1.37892	2.76098e-19	4.70098e-17
A_23_P211627	NM_007172	-1.43113	2.7759e-19	4.71058e-17
A_33_P3292028	NM_139159	0.900272	3.05882e-19	5.17338e-17
A_23_P136547	NM_017733	1.18769	3.24251e-19	5.46584e-17
A_33_P3352980	THC2479978	1.26115	3.25371e-19	5.46655e-17
A_32_P28402	NR_015341	1.06521	3.37216e-19	5.64687e-17
A_33_P3320393	NM_016065	1.66659	3.59798e-19	6.00519e-17
A_33_P3242909	NM_145276	0.985093	3.65162e-19	6.07474e-17
A_33_P3297888	NM_176816	-1.56542	3.7146e-19	6.15931e-17
A_19_P00316156	ENST00000437190	1.12852	3.74194e-19	6.18444e-17
A_33_P3337719	NR_004846	1.30927	3.87779e-19	6.38815e-17
A_33_P3293753	NM_198690	1.06167	4.02794e-19	6.5968e-17
A_33_P3338961	THC2597193	1.30658	4.03851e-19	6.5968e-17
A_33_P3330264	NM_001511	-2.37332	4.04345e-19	6.5968e-17
A_21_P0012455	TCONS_l2_00019485	0.687847	4.1152e-19	6.69234e-17
A_23_P126486	NR_026752	1.52316	4.17639e-19	6.77015e-17
A_23_P159039	NM_182706	0.936848	4.29376e-19	6.93825e-17
A_23_P369666	ENST00000468376	1.13659	4.47928e-19	7.21506e-17
A_21_P0012676	NR_026575	-1.67063	4.70742e-19	7.55853e-17
A_32_P60223	NM_032329	1.27013	4.90846e-19	7.85649e-17
A_23_P346265	NM_024312	1.15792	5.03937e-19	8.04066e-17
A_33_P3322082	BQ934349	1.53829	5.10625e-19	8.12182e-17
A_21_P0013565	ENST00000479351	-1.26858	5.12456e-19	8.12548e-17
A_33_P3225610	AY358225	1.19285	5.2246e-19	8.2404e-17
A_33_P3609431	ENST00000596769	1.17767	5.22952e-19	8.2404e-17
A_33_P3360887	ENST00000370082	1.14228	5.26783e-19	8.27505e-17
A_24_P246636	A_24_P246636	1.34261	5.73283e-19	8.97772e-17
A_23_P415633	NM_001174103	0.935375	5.89118e-19	9.19731e-17
A_24_P376422	BC035371	1.05313	5.97075e-19	9.29295e-17
A_33_P3338186	NM_173620	1.06161	6.249e-19	9.69627e-17
A_32_P66020	NM_032167	0.963174	6.26835e-19	9.69664e-17
A_19_P00316919	NR_027058	0.618186	6.3946e-19	9.86187e-17
A_33_P3275330	NM_023018	-3.04679	6.53652e-19	1.00437e-16
A_33_P3384442	ENST00000370677	1.96139	6.55207e-19	1.00437e-16
A_32_P101844	TCONS_l2_00001442	-1.45971	6.82501e-19	1.04305e-16
A_21_P0014925	A_21_P0014925	1.25765	7.3711e-19	1.12313e-16
A_33_P3537875	BC004943	1.79223	7.50531e-19	1.14016e-16
A_24_P260101	NM_007289	-3.58966	7.96645e-19	1.2066e-16
A_33_P3232493	AK130794	1.97244	8.0148e-19	1.21031e-16
A_32_P91250	NM_003347	-0.644519	8.09237e-19	1.21839e-16
A_33_P3342807	TCONS_l2_00025878	0.996728	8.16666e-19	1.22594e-16
A_23_P118061	NM_181641	-1.09638	8.19156e-19	1.22605e-16
A_33_P3380837	NM_133463	1.47209	8.3525e-19	1.24646e-16
A_33_P3278303	A_33_P3278303	0.96377	9.54095e-19	1.41525e-16
A_24_P253755	NM_004278	1.51029	9.55915e-19	1.41525e-16
A_23_P109907	NM_175924	1.57339	9.56718e-19	1.41525e-16
A_23_P13929	NM_031474	0.788396	9.93333e-19	1.46514e-16
A_23_P163546	NM_005679	1.43335	1.00284e-18	1.47072e-16
A_33_P3373892	ENST00000376040	1.24519	1.00292e-18	1.47072e-16
A_33_P3238573	NM_014856	1.00443	1.04337e-18	1.52564e-16
A_33_P3297599	AF416714	1.51994	1.07186e-18	1.56279e-16
A_33_P3559138	ENST00000453784	1.55813	1.10793e-18	1.61075e-16
A_32_P233938	NM_001040057	1.04152	1.11742e-18	1.61553e-16
A_24_P693321	NR_024456	1.86172	1.11758e-18	1.61553e-16
A_23_P100292	NM_178167	1.14555	1.13365e-18	1.6341e-16
A_19_P00316107	XM_005260388	0.741205	1.14431e-18	1.64479e-16
A_21_P0006914	TCONS_00018337	0.780647	1.16797e-18	1.67405e-16
A_23_P331943	NM_020823	1.06366	1.33596e-18	1.90945e-16
A_23_P126393	NM_012432	0.765287	1.35621e-18	1.93294e-16
A_33_P3268989	THC2581013	0.962162	1.37917e-18	1.96015e-16
A_24_P50818	NM_001206774	1.065	1.38323e-18	1.96045e-16
A_23_P50638	NM_052972	-2.75064	1.40078e-18	1.97978e-16
A_21_P0009958	TCONS_00028173	-1.44306	1.45876e-18	2.05465e-16
A_33_P3341509	A_33_P3341509	-0.874458	1.46185e-18	2.05465e-16
A_24_P250922	NM_000963	-3.7232	1.47626e-18	2.06917e-16
A_21_P0009236	ENST00000584721	1.15767	1.50502e-18	2.10367e-16
A_33_P3297946	NR_036446	0.725834	1.57054e-18	2.18922e-16
A_24_P45005	NM_024663	0.857498	1.58495e-18	2.20325e-16
A_21_P0006557	ENST00000449605	0.678852	1.64039e-18	2.27409e-16
A_19_P00805840	NR_026777	1.01028	1.76448e-18	2.43913e-16
A_33_P3375934	NM_005746	-3.29018	1.76905e-18	2.43913e-16
A_21_P0014686	AK023887	1.98445	1.79498e-18	2.46818e-16
A_21_P0014110	ENST00000478301	1.80692	1.82499e-18	2.50266e-16
A_33_P3355408	NR_038406	0.849376	1.89512e-18	2.59182e-16
A_33_P3265941	A_33_P3265941	-1.07175	1.92117e-18	2.62038e-16
A_23_P82929	NM_002514	-2.39528	1.93991e-18	2.63884e-16
A_23_P118306	NM_005147	0.949145	1.99097e-18	2.70107e-16
A_33_P3238177	NM_001007094	0.858391	2.01059e-18	2.7204e-16
A_33_P3282614	NM_001256699	-1.19651	2.13177e-18	2.87669e-16
A_24_P158065	NM_001040057	1.3831	2.25943e-18	3.04089e-16
A_33_P3398862	NM_004040	-1.88607	2.39117e-18	3.20967e-16
A_23_P20075	NM_013389	-1.28453	2.4204e-18	3.24033e-16
A_33_P3221019	NM_173059	-1.08172	2.51003e-18	3.35148e-16
A_33_P3884179	NR_040097	1.70452	2.53699e-18	3.37859e-16
A_24_P84781	AK021933	-1.33254	2.55273e-18	3.39066e-16
A_21_P0014684	XM_005255011	1.92079	2.59226e-18	3.43417e-16
A_23_P118462	NM_080822	0.871965	2.61838e-18	3.45576e-16
A_24_P181998	NR_024448	1.13717	2.62586e-18	3.45576e-16
A_33_P3287959	NM_006989	1.42375	2.62899e-18	3.45576e-16
A_33_P3326285	NR_002578	0.973219	2.67041e-18	3.50114e-16
A_23_P203819	NM_005895	0.932609	2.70215e-18	3.52705e-16
A_23_P120744	NM_003906	0.921728	2.7095e-18	3.52705e-16
A_23_P434430	NM_152262	0.854437	2.71103e-18	3.52705e-16
A_21_P0011020	TCONS_l2_00005211	1.01597	2.8004e-18	3.634e-16
A_33_P3357049	NR_026768	1.07742	2.8402e-18	3.67625e-16
A_24_P240065	NM_016079	-0.767399	2.90792e-18	3.75432e-16
A_23_P128073	NM_139067	0.966448	2.92903e-18	3.77198e-16
A_23_P61180	NM_018390	0.832097	2.93874e-18	3.7749e-16
A_33_P3329187	NM_001130823	1.18712	3.06715e-18	3.9299e-16
A_33_P3298942	ENST00000326831	1.0115	3.11105e-18	3.97611e-16
A_33_P3245188	BC003386	0.864142	3.12726e-18	3.98679e-16
A_21_P0014332	AW874688	0.740867	3.14543e-18	3.9999e-16
A_23_P206856	NM_030581	0.869527	3.18028e-18	4.0341e-16
A_33_P3218356	NM_020141	-0.929218	3.2365e-18	4.09518e-16
A_23_P201002	NM_018150	0.636667	3.28446e-18	4.14553e-16
A_33_P3237517	ENST00000369578	1.06075	3.34266e-18	4.20852e-16
A_19_P00321333	NR_028272	1.35375	3.47808e-18	4.36768e-16
A_33_P3231005	A_33_P3231005	1.94897	3.48629e-18	4.36768e-16
A_33_P3236267	NR_002728	1.42317	3.5324e-18	4.40073e-16
A_23_P336554	NM_134470	-1.41997	3.53241e-18	4.40073e-16
A_32_P92281	NR_028058	1.11127	3.53869e-18	4.40073e-16
A_33_P3787904	ENST00000523599	1.97763	3.69876e-18	4.58519e-16
A_23_P164022	NM_033375	1.95456	3.7051e-18	4.58519e-16
A_23_P258814	NM_080750	-0.714113	3.87592e-18	4.78492e-16
A_33_P3336780	NM_001282291	0.948092	3.89204e-18	4.79316e-16
A_32_P191895	BC045716	-2.53877	4.02717e-18	4.94757e-16
A_33_P3413463	NM_001519	0.808624	4.19732e-18	5.14414e-16
A_23_P58353	NM_031370	0.923686	4.26958e-18	5.22011e-16
A_23_P144531	AK026323	1.76764	4.28813e-18	5.23017e-16
A_24_P250650	NM_013412	1.24947	4.39148e-18	5.34338e-16
A_23_P340308	NM_176888	0.904558	4.4846e-18	5.44364e-16
A_21_P0011620	ENST00000578883	0.870632	4.49547e-18	5.44381e-16
A_33_P3451157	AK054980	1.30693	4.60111e-18	5.55847e-16
A_33_P3316686	NM_016230	-2.09349	4.7246e-18	5.6941e-16
A_21_P0006569	TCONS_00017454	1.41125	4.85757e-18	5.84048e-16
A_24_P936122	NM_001001433	1.1658	4.9143e-18	5.89472e-16
A_33_P3276913	BG533310	1.07652	4.93734e-18	5.90839e-16
A_24_P119577	NM_001048183	0.840964	5.01392e-18	5.98591e-16
A_23_P77813	NM_024619	0.707299	5.03571e-18	5.99782e-16
A_23_P355289	NR_003226	1.63196	5.14614e-18	6.11499e-16
A_33_P3222852	AY203941	-0.852756	5.29894e-18	6.27105e-16
A_33_P3215239	NM_001284259	-1.26027	5.30219e-18	6.27105e-16
A_21_P0014471	XR_109965	-1.7383	5.79483e-18	6.83776e-16
A_21_P0012980	ENST00000508395	1.01756	5.81183e-18	6.84191e-16
A_32_P212058	NM_032898	-1.59952	5.97604e-18	7.01476e-16
A_23_P400078	NM_005957	0.989265	5.9863e-18	7.01476e-16
A_33_P3328619	A_33_P3328619	2.16833	6.50266e-18	7.60227e-16
A_32_P142128	NR_026566	1.00016	6.61316e-18	7.71368e-16
A_24_P941866	AK096941	1.07093	6.90564e-18	8.03636e-16
A_33_P3415207	AF088036	0.722342	6.95484e-18	8.07509e-16
A_23_P316472	NM_144666	1.05332	6.98753e-18	8.09452e-16
A_21_P0013615	TCONS_l2_00029170	-1.22667	7.00783e-18	8.09955e-16
A_21_P0010878	TCONS_l2_00003558	1.37182	7.05936e-18	8.14057e-16
A_33_P3419334	NM_006496	-1.23005	7.13419e-18	8.20275e-16
A_21_P0002415	TCONS_00004183	1.01292	7.14562e-18	8.20275e-16
A_19_P00810899	NR_027058	0.906353	7.66715e-18	8.78157e-16
A_24_P468810	NM_005610	0.891059	7.77108e-18	8.88056e-16
A_33_P3228988	ENST00000435033	2.30956	7.80381e-18	8.89792e-16
A_21_P0014738	XR_250610	1.04473	7.856e-18	8.93305e-16
A_23_P432591	NM_176816	-1.55851	7.86983e-18	8.93305e-16
A_33_P3736195	BX647230	1.36398	8.03374e-18	9.09875e-16
A_32_P48615	A_32_P48615	1.5035	8.16412e-18	9.22581e-16
A_21_P0013564	NM_001201380	-1.43669	8.3138e-18	9.37408e-16
A_23_P169838	NM_025154	1.07045	8.59831e-18	9.67339e-16
A_33_P3313660	NR_002730	1.78167	8.67606e-18	9.73926e-16
A_33_P3270311	NM_020760	-1.21885	9.11337e-18	1.01906e-15
A_21_P0014729	BC017341	1.89912	9.11828e-18	1.01906e-15
A_33_P3358243	NM_020702	0.911364	9.24319e-18	1.03075e-15
A_23_P258246	NM_001923	0.674278	9.65708e-18	1.07454e-15
A_33_P3316052	ENST00000380319	1.0756	1.00371e-17	1.11438e-15
A_23_P132405	NM_014049	0.615947	1.00611e-17	1.11461e-15
ERCC-00071_128	DQ883654	-0.594711	1.04352e-17	1.15353e-15
A_33_P3259557	NR_036476	1.1365	1.07494e-17	1.18568e-15
A_33_P3335920	NM_182961	-1.07454	1.07753e-17	1.18596e-15
A_33_P3567967	AK023417	1.71077	1.07987e-17	1.18596e-15
A_33_P3265222	NM_020775	-1.76593	1.09345e-17	1.19829e-15
A_33_P3254751	ENST00000483353	1.30197	1.11696e-17	1.22141e-15
A_23_P128828	NM_004643	0.742505	1.13115e-17	1.23426e-15
A_23_P61881	NM_006321	0.671887	1.18225e-17	1.28726e-15
A_21_P0000392	NR_003076	1.24877	1.19201e-17	1.2951e-15
A_23_P119254	NM_018154	-0.637176	1.22686e-17	1.33013e-15
A_33_P3359223	NM_001256699	-1.1496	1.28854e-17	1.39223e-15
A_24_P941708	NM_001042417	1.45604	1.28963e-17	1.39223e-15
A_33_P3301381	NM_198557	1.203	1.29355e-17	1.39349e-15
A_23_P218456	NM_012218	1.18136	1.30134e-17	1.39891e-15
A_24_P257108	NM_133484	-1.3795	1.33291e-17	1.42982e-15
A_21_P0009319	ENST00000582919	-0.951115	1.36902e-17	1.46546e-15
A_23_P61633	NM_005781	0.775173	1.38411e-17	1.47732e-15
A_21_P0014573	XR_111287	-1.58907	1.38593e-17	1.47732e-15
A_23_P99917	NM_032856	0.625064	1.39612e-17	1.48506e-15
A_23_P375281	NM_080706	0.631257	1.40791e-17	1.49448e-15
A_33_P3311770	NM_213603	1.02036	1.4332e-17	1.51815e-15
A_24_P289170	NM_001080414	1.67636	1.46141e-17	1.5448e-15
A_32_P41375	NR_024368	1.20343	1.47362e-17	1.55447e-15
A_23_P355364	NM_032773	0.906986	1.49899e-17	1.57643e-15
A_23_P125078	NM_173626	1.37458	1.50065e-17	1.57643e-15
A_33_P3314166	TCONS_00017996	0.977312	1.52651e-17	1.59884e-15
A_19_P00803019	ENST00000552334	1.42145	1.52829e-17	1.59884e-15
A_23_P133596	NM_013235	0.943266	1.55027e-17	1.6185e-15
A_21_P0005650	TCONS_00014596	1.12324	1.56284e-17	1.62828e-15
A_33_P3327986	TCONS_l2_00025878	1.45189	1.64112e-17	1.70633e-15
A_33_P3268564	NM_001004722	1.62326	1.65472e-17	1.71695e-15
A_33_P3394868	NM_001163724	-1.16476	1.6841e-17	1.74364e-15
A_21_P0013797	NR_027456	0.836218	1.68731e-17	1.74364e-15
A_33_P3349597	A_33_P3349597	0.938617	1.74709e-17	1.80052e-15
A_33_P3274397	NM_001145414	0.952385	1.74945e-17	1.80052e-15
A_32_P163739	NM_020741	-1.82432	1.77766e-17	1.82585e-15
A_23_P5912	NM_017798	0.656899	1.79819e-17	1.8432e-15
A_23_P404565	NM_030807	0.760937	1.81245e-17	1.85322e-15
A_19_P00320090	NR_027058	0.801342	1.81527e-17	1.85322e-15
A_23_P161644	NM_006328	1.33493	1.81931e-17	1.85362e-15
A_24_P307827	NM_001080435	1.0795	1.82452e-17	1.85519e-15
A_24_P317835	NM_019892	1.17523	1.85736e-17	1.88481e-15
A_24_P350644	NM_013318	1.2407	1.86841e-17	1.89216e-15
A_23_P210253	NM_152879	1.24928	1.87206e-17	1.89216e-15
A_33_P3357470	NM_004726	-2.16416	1.88756e-17	1.90403e-15
A_24_P266728	NM_004630	0.852819	1.89976e-17	1.91254e-15
A_33_P3268507	NM_001184816	-0.946328	1.91929e-17	1.92837e-15
A_33_P3321225	ENST00000433238	-0.800612	1.92725e-17	1.93254e-15
A_33_P3385561	AK130932	1.45821	1.93913e-17	1.94062e-15
A_23_P44112	NM_014387	0.91538	1.95634e-17	1.95399e-15
A_23_P400459	NM_144964	0.780174	1.96028e-17	1.95408e-15
A_33_P3384108	NM_194255	-1.34011	2.07144e-17	2.06084e-15
A_23_P345081	NM_001083956	1.25618	2.08184e-17	2.06714e-15
A_24_P208737	NR_073566	1.30443	2.21318e-17	2.19325e-15
A_21_P0010871	NR_026566	1.05974	2.24522e-17	2.22067e-15
A_23_P56833	NM_016115	0.910037	2.25493e-17	2.22593e-15
A_33_P3325558	ENST00000367690	1.55701	2.26377e-17	2.23032e-15
A_33_P3280950	NR_026971	2.07831	2.28471e-17	2.2431e-15
A_33_P3379535	AK127601	0.809422	2.28558e-17	2.2431e-15
A_33_P3348529	AK130848	1.4462	2.29585e-17	2.24882e-15
A_33_P3342410	NM_013302	0.839116	2.31072e-17	2.25903e-15
A_24_P22746	NM_175907	1.0897	2.36942e-17	2.31196e-15
A_33_P3261877	AF131822	0.702832	2.38677e-17	2.32442e-15
A_23_P137865	NM_198883	-0.841176	2.42221e-17	2.35441e-15
A_21_P0011939	ENST00000431244	1.79224	2.44091e-17	2.36805e-15
A_23_P103131	NM_019008	0.92052	2.48053e-17	2.4019e-15
A_19_P00801585	TCONS_00027274	0.949226	2.53987e-17	2.45467e-15
A_33_P3306153	NM_032506	-2.0008	2.56304e-17	2.47235e-15
A_21_P0013085	ENST00000603261	1.08572	2.63357e-17	2.53558e-15
A_24_P379765	NM_018221	-1.28962	2.66969e-17	2.56548e-15
A_23_P102017	NM_020711	1.14029	2.69051e-17	2.5806e-15
A_23_P38254	NM_018127	0.917344	2.70713e-17	2.59164e-15
A_21_P0006884	TCONS_00018249	-1.10182	2.71275e-17	2.59214e-15
A_23_P323166	NM_016333	1.37817	2.80563e-17	2.67584e-15
A_23_P389907	NM_002973	0.739569	2.8556e-17	2.71585e-15
A_21_P0013819	XR_244490	1.0594	2.85828e-17	2.71585e-15
A_24_P365365	NM_003200	1.20169	2.88582e-17	2.73689e-15
A_23_P124003	NM_170683	-0.579722	2.89833e-17	2.74363e-15
A_24_P456723	NR_038386	1.08791	2.96585e-17	2.80231e-15
A_33_P3351934	BC070067	1.32244	2.99451e-17	2.82414e-15
A_32_P47988	NM_001221	1.28204	3.09087e-17	2.9096e-15
A_23_P408094	NM_002357	-3.24488	3.15633e-17	2.96572e-15
A_33_P3479999	BC014228	2.19858	3.19141e-17	2.99314e-15
A_23_P167227	NM_005327	0.732983	3.2089e-17	3.00399e-15
A_23_P129358	NM_024860	0.979969	3.21861e-17	3.00753e-15
A_21_P0007441	TCONS_00019942	-1.52019	3.23254e-17	3.01052e-15
A_24_P134319	NM_001282531	0.777872	3.23368e-17	3.01052e-15
A_23_P149678	NM_006099	0.645103	3.30385e-17	3.07022e-15
A_32_P918263	A_32_P918263	-1.20295	3.32906e-17	3.088e-15
A_23_P121885	NM_031916	-2.01819	3.40634e-17	3.15391e-15
A_33_P3721983	BC001183	1.94542	3.60595e-17	3.33265e-15
A_33_P3229156	NM_022082	0.887718	3.70085e-17	3.41413e-15
A_21_P0000778	NR_038357	1.62689	3.72105e-17	3.42654e-15
A_33_P3212823	NM_001135865	2.22121	3.86496e-17	3.55261e-15
A_33_P3216337	NM_177439	0.933747	3.94055e-17	3.61554e-15
A_33_P3378430	NM_138400	0.855605	3.96101e-17	3.62776e-15
A_21_P0013250	TCONS_l2_00026055	1.10195	4.1333e-17	3.77873e-15
A_32_P87013	NM_000584	-3.11637	4.22554e-17	3.85611e-15
A_24_P145316	NM_183040	1.25946	4.24258e-17	3.86471e-15
A_33_P3307980	AK131345	1.1552	4.40108e-17	4.00191e-15
A_33_P3678883	AB051441	1.82821	4.8117e-17	4.36128e-15
A_33_P3331776	A_33_P3331776	0.670065	4.81349e-17	4.36128e-15
A_33_P3212799	NR_026997	1.9814	4.88261e-17	4.41602e-15
A_32_P8251	NM_020901	0.654635	5.18824e-17	4.68409e-15
A_23_P101461	NM_030818	0.686786	5.30951e-17	4.78506e-15
A_24_P63019	NM_004633	-2.71373	5.45027e-17	4.90322e-15
A_33_P3422233	NM_020894	1.17974	5.58203e-17	5.01286e-15
A_23_P52058	NM_005646	0.900967	5.82225e-17	5.21751e-15
A_33_P3387155	NR_046444	1.14669	5.83048e-17	5.21751e-15
A_33_P3402495	A_33_P3402495	0.900828	5.9198e-17	5.28811e-15
A_24_P165259	NM_013328	0.977878	6.06275e-17	5.40629e-15
A_33_P3365878	NM_001720	1.40719	6.13168e-17	5.45817e-15
A_23_P340251	NM_002865	-0.640921	6.25005e-17	5.55379e-15
A_23_P66694	NM_006495	-1.79392	6.31276e-17	5.59143e-15
A_23_P137046	NM_022567	-0.95365	6.31445e-17	5.59143e-15
A_23_P169887	NM_001521	0.890679	6.44014e-17	5.69279e-15
A_33_P3262515	NM_007368	1.29233	6.45336e-17	5.69456e-15
A_23_P90369	NM_001033026	0.743709	6.50032e-17	5.72603e-15
A_33_P3363515	ENST00000557439	2.00405	6.60308e-17	5.80566e-15
A_23_P49499	NM_006456	-1.23815	6.61359e-17	5.80566e-15
A_23_P258124	NM_012279	0.95743	6.66524e-17	5.83226e-15
A_33_P3274428	ENST00000397557	1.99996	6.66688e-17	5.83226e-15
A_23_P53288	NM_014255	0.671291	6.69527e-17	5.84701e-15
A_33_P3396389	NM_000877	-0.857717	6.89635e-17	6.01226e-15
A_33_P3335624	ENST00000338548	1.43893	6.95851e-17	6.05171e-15
A_33_P3243857	NM_001110	-0.955496	6.96545e-17	6.05171e-15
A_33_P3332690	BC047718	1.81562	7.15484e-17	6.20563e-15
A_33_P3381816	NM_183245	1.29255	7.16962e-17	6.20784e-15
A_33_P3368186	AY444749	2.15546	7.28379e-17	6.29595e-15
A_23_P50418	NM_153358	0.731225	7.49697e-17	6.4692e-15
A_33_P3618429	NR_073405	1.59511	7.54207e-17	6.49186e-15
A_21_P0005109	TCONS_00012428	-1.1735	7.54882e-17	6.49186e-15
A_24_P67898	AF307332	1.5006	7.97619e-17	6.84778e-15
A_23_P203173	NM_001558	0.704742	8.05801e-17	6.90406e-15
A_23_P398449	NR_028291	-2.2224	8.06895e-17	6.90406e-15
A_33_P3375613	NM_001204173	1.09336	8.19666e-17	7.00152e-15
A_33_P3342111	NM_194320	1.0278	8.4143e-17	7.17534e-15
A_33_P3323822	NM_020699	0.984851	8.51964e-17	7.25299e-15
A_23_P377376	NM_001005386	-0.900949	8.5941e-17	7.30412e-15
A_21_P0008750	TCONS_00023702	0.86566	8.86267e-17	7.51978e-15
A_23_P346093	NM_152468	1.3191	8.90109e-17	7.53977e-15
A_21_P0007126	ENST00000511677	1.06657	9.20285e-17	7.78239e-15
A_21_P0012794	ENST00000510592	0.96506	9.28198e-17	7.83624e-15
A_23_P91491	NM_021254	0.730662	9.3223e-17	7.85722e-15
A_33_P3222139	NM_001005291	-1.0237	9.73493e-17	8.18755e-15
A_24_P28619	NM_144567	0.983509	9.7465e-17	8.18755e-15
A_23_P119923	NM_020184	0.847416	9.78489e-17	8.20621e-15
A_33_P3300308	NM_032514	-0.899945	9.81115e-17	8.21465e-15
A_23_P320250	NM_025109	1.23913	1.02156e-16	8.53918e-15
A_21_P0012708	ENST00000508156	0.956362	1.03036e-16	8.59855e-15
A_33_P3381781	ENST00000369067	1.11524	1.03437e-16	8.61785e-15
A_23_P259357	NM_001001479	2.29067	1.05401e-16	8.76103e-15
A_24_P170095	A_24_P170095	1.02838	1.055e-16	8.76103e-15
A_33_P3404097	NR_002836	1.5883	1.06584e-16	8.83654e-15
A_33_P3299170	NM_201412	1.05324	1.08689e-16	8.99633e-15
A_23_P152002	NM_004049	-2.58794	1.09469e-16	9.04618e-15
A_21_P0013670	XR_242651	0.903714	1.13286e-16	9.34228e-15
A_33_P3436646	AK091114	1.73911	1.1342e-16	9.34228e-15
A_33_P3722568	NR_027232	0.782321	1.15934e-16	9.5338e-15
A_23_P212749	NM_002111	0.840504	1.17908e-16	9.68047e-15
A_21_P0001365	TCONS_00001109	0.976735	1.23326e-16	1.01089e-14
A_33_P3321507	NM_001080495	-1.18462	1.25682e-16	1.02855e-14
A_21_P0004789	ENST00000419134	0.961434	1.28403e-16	1.04912e-14
A_33_P3305625	AK124509	0.817566	1.322e-16	1.07841e-14
A_33_P3265479	ENST00000522974	1.44675	1.35092e-16	1.10023e-14
A_21_P0002180	TCONS_00003590	0.813487	1.36992e-16	1.11391e-14
A_23_P106389	NM_003612	-0.95031	1.41125e-16	1.1448e-14
A_33_P3375576	NM_003980	-0.922486	1.41242e-16	1.1448e-14
A_24_P94651	NM_006321	0.960162	1.43935e-16	1.16436e-14
A_33_P3805085	NM_133372	-1.11361	1.44113e-16	1.16436e-14
A_23_P137665	NM_001276	-2.54739	1.47965e-16	1.19357e-14
A_33_P3389578	A_33_P3389578	1.1079	1.48619e-16	1.19695e-14
A_33_P3270485	NM_014292	0.716998	1.49036e-16	1.19841e-14
A_21_P0013289	XM_005249923	1.04026	1.50655e-16	1.2095e-14
A_23_P204929	NM_016248	0.913859	1.51171e-16	1.21174e-14
A_24_P65098	NM_001110503	0.882162	1.5521e-16	1.24215e-14
A_23_P164737	NM_004831	0.641981	1.58494e-16	1.26643e-14
A_23_P405531	NM_021241	0.686667	1.59244e-16	1.26904e-14
A_33_P3239287	NM_001005271	1.10031	1.59321e-16	1.26904e-14
A_23_P102842	NM_021100	0.609406	1.60147e-16	1.27362e-14
A_19_P00318878	ENST00000566446	1.17232	1.6336e-16	1.29714e-14
A_23_P3355	NM_002693	0.840882	1.63882e-16	1.29925e-14
A_23_P359636	NM_144695	-0.992232	1.65598e-16	1.31081e-14
A_23_P78888	NM_001436	0.753035	1.67511e-16	1.32335e-14
A_33_P3294951	NM_001097643	1.36538	1.67704e-16	1.32335e-14
A_33_P3243168	NM_198055	1.05255	1.69721e-16	1.33345e-14
A_23_P304171	NM_001145642	0.894915	1.69725e-16	1.33345e-14
A_24_P544882	NM_003144	0.81519	1.69773e-16	1.33345e-14
A_21_P0008137	TCONS_00021956	1.2395	1.74672e-16	1.36981e-14
A_33_P3372844	NM_019082	0.685204	1.75087e-16	1.37095e-14
A_23_P22660	NM_006639	-1.27249	1.75685e-16	1.37351e-14
A_21_P0004108	ENST00000512978	1.013	1.76359e-16	1.37666e-14
A_33_P3392123	NR_026544	1.36073	1.79569e-16	1.39956e-14
A_33_P3417950	NM_005858	0.788642	1.8164e-16	1.41353e-14
A_24_P481375	NR_034089	1.73296	1.84609e-16	1.43444e-14
A_21_P0014694	XM_005276516	1.59583	1.85234e-16	1.43709e-14
A_33_P3314471	ENST00000474969	1.12757	1.89751e-16	1.46989e-14
A_33_P3315074	A_33_P3315074	0.684324	1.92688e-16	1.49036e-14
A_24_P356	ENST00000406297	1.66005	1.94235e-16	1.49844e-14
A_33_P3321801	NR_027439	1.44399	1.94323e-16	1.49844e-14
A_33_P3302428	NM_001142640	1.14703	1.98882e-16	1.53127e-14
A_33_P3210218	NM_020474	-1.02367	1.99982e-16	1.53741e-14
A_19_P00318568	XM_001716361	-1.25495	2.05754e-16	1.57939e-14
A_33_P3246598	NM_001010906	0.995581	2.08232e-16	1.59599e-14
A_33_P3242418	ENST00000568752	-2.76253	2.0961e-16	1.60413e-14
A_23_P116743	NR_002809	1.52667	2.10064e-16	1.60519e-14
A_23_P140009	NM_000452	0.756385	2.21175e-16	1.68755e-14
A_33_P3322430	A_33_P3322430	1.38038	2.21646e-16	1.6886e-14
A_23_P14302	NR_026779	0.984872	2.22009e-16	1.68883e-14
A_21_P0004568	ENST00000513626	-2.17935	2.28987e-16	1.73931e-14
A_33_P3278510	BC040680	0.75506	2.34947e-16	1.78191e-14
A_33_P3538279	XR_158845	1.44053	2.36539e-16	1.79131e-14
A_23_P18213	NM_015512	1.26598	2.38341e-16	1.80227e-14
A_23_P8311	NM_016614	-0.962466	2.45397e-16	1.85285e-14
A_23_P122906	NM_015570	1.23325	2.52723e-16	1.90533e-14
A_21_P0014327	NR_103838	1.12692	2.53373e-16	1.90741e-14
A_23_P204448	NM_016237	0.756151	2.55318e-16	1.9192e-14
A_33_P3382276	ENST00000468614	1.13711	2.58807e-16	1.94254e-14
A_33_P3216487	A_33_P3216487	-1.23638	2.61493e-16	1.95981e-14
A_23_P217120	NM_024757	1.03658	2.64806e-16	1.98171e-14
A_33_P3221748	NM_001031680	0.974797	2.66348e-16	1.99031e-14
A_21_P0010044	TCONS_00028410	1.3222	2.70423e-16	2.01779e-14
A_33_P3306024	NR_002825	0.733786	2.71195e-16	2.02058e-14
A_32_P30831	NR_040058	1.21588	2.83293e-16	2.10763e-14
A_23_P129786	NM_001005291	0.817012	2.83989e-16	2.10971e-14
A_21_P0007835	TCONS_00021112	0.589608	2.84683e-16	2.11177e-14
A_23_P206396	NM_001040138	-1.23738	2.87689e-16	2.13096e-14
A_23_P19164	NM_003314	-0.631876	2.89136e-16	2.13855e-14
A_32_P70135	NM_025138	0.997089	2.91667e-16	2.15414e-14
A_33_P3315504	NM_153332	-0.722906	2.95085e-16	2.17621e-14
A_21_P0007009	TCONS_00018569	-1.77646	3.00313e-16	2.20944e-14
A_21_P0013168	TCONS_l2_00025618	0.958303	3.00462e-16	2.20944e-14
A_23_P30275	NM_024028	1.09754	3.04564e-16	2.23636e-14
A_21_P0001239	ENST00000450783	-1.70377	3.12334e-16	2.2901e-14
A_33_P3375451	NM_025081	1.33405	3.12859e-16	2.29064e-14
A_23_P207400	NM_007300	-0.64771	3.20957e-16	2.34655e-14
A_33_P3256685	NM_003594	0.664457	3.25699e-16	2.37779e-14
A_32_P212373	ENST00000425412	-1.56219	3.26374e-16	2.37929e-14
A_19_P00800681	ENST00000552334	1.21306	3.38632e-16	2.46512e-14
A_33_P3268716	NM_003099	1.53943	3.43476e-16	2.49679e-14
A_19_P00813077	NM_001145710	-1.12624	3.47661e-16	2.5236e-14
A_23_P207911	NM_016113	0.712665	3.51719e-16	2.54941e-14
A_23_P14184	NM_018676	1.16859	3.52935e-16	2.55457e-14
A_33_P3313258	NM_031921	1.0705	3.59355e-16	2.59734e-14
A_23_P152234	NM_144673	-4.80968	3.61165e-16	2.60671e-14
A_21_P0011342	TCONS_l2_00008876	1.0645	3.73599e-16	2.69262e-14
A_33_P3247848	NM_001144989	1.08096	3.83497e-16	2.76003e-14
A_23_P117037	NM_015416	0.857949	3.84583e-16	2.76393e-14
A_32_P155091	NM_145714	0.824891	3.90412e-16	2.80186e-14
A_24_P563545	NM_133496	1.09055	3.91284e-16	2.80414e-14
A_23_P79069	NM_022904	0.86654	3.99843e-16	2.86144e-14
A_33_P3294277	NM_000896	-2.35653	4.03583e-16	2.88414e-14
A_33_P3307775	NM_003677	0.761381	4.13152e-16	2.94837e-14
A_19_P00800555	TCONS_00027274	1.10353	4.16168e-16	2.96444e-14
A_33_P3388983	AK025221	1.24036	4.16572e-16	2.96444e-14
A_33_P3808371	AL833480	1.06071	4.2042e-16	2.98763e-14
A_33_P3384562	NM_213636	-0.956353	4.29712e-16	3.0494e-14
A_33_P3335840	NM_001006623	1.32521	4.37205e-16	3.09823e-14
A_23_P41066	NM_170713	0.951352	4.39261e-16	3.10846e-14
A_33_P3404775	NM_001135653	0.754487	4.54549e-16	3.21217e-14
A_23_P147070	ENST00000340926	0.751211	4.57015e-16	3.2251e-14
A_33_P3224971	A_33_P3224971	1.40234	4.59045e-16	3.23493e-14
A_23_P159305	NM_139215	1.03264	4.70303e-16	3.30967e-14
A_21_P0002586	TCONS_00004743	0.977948	4.71884e-16	3.3162e-14
A_23_P89780	NM_198129	-1.90807	4.8013e-16	3.36947e-14
A_21_P0011001	NM_004716	1.38347	4.85175e-16	3.40018e-14
A_24_P162373	NM_001206998	-1.25575	4.89581e-16	3.42632e-14
A_33_P3802558	BC015643	0.663541	4.90318e-16	3.42676e-14
A_33_P3408983	NM_001127511	-0.947405	4.91838e-16	3.43265e-14
A_23_P321354	NM_144649	-1.38563	4.96917e-16	3.46334e-14
A_33_P3390773	NM_014818	1.19282	5.02479e-16	3.49729e-14
A_33_P3576797	AL110203	1.46437	5.08772e-16	3.53624e-14
A_33_P3280945	NR_036473	1.00125	5.1085e-16	3.54583e-14
A_23_P78092	NM_001003927	-1.41572	5.14013e-16	3.56291e-14
A_19_P00331853	NR_034089	0.725557	5.17281e-16	3.58067e-14
A_32_P129527	NM_018341	0.921805	5.22427e-16	3.60774e-14
A_23_P97906	NM_012229	-1.23639	5.22614e-16	3.60774e-14
A_23_P163161	NM_020195	0.968155	5.23554e-16	3.60932e-14
A_33_P3263538	ENST00000501122	1.5845	5.24621e-16	3.61177e-14
A_33_P3389178	ENST00000395358	0.926916	5.32986e-16	3.66439e-14
A_21_P0011893	ENST00000416204	1.17279	5.43382e-16	3.7308e-14
A_24_P56388	NM_181054	-0.748831	5.46302e-16	3.74578e-14
A_33_P3260747	ENST00000373677	-1.74915	5.59401e-16	3.83042e-14
A_33_P3391120	A_33_P3391120	1.00342	5.63704e-16	3.85469e-14
A_24_P73290	NM_001681	0.870989	5.70962e-16	3.89906e-14
A_23_P165707	NM_174898	0.674347	5.87481e-16	4.00648e-14
A_23_P152087	NM_018145	0.983343	5.89727e-16	4.0164e-14
A_24_P941268	NM_007220	1.01935	5.99617e-16	4.07828e-14
A_24_P233786	NM_052966	-1.78907	6.02286e-16	4.09095e-14
A_33_P3364811	NM_002838	-1.66336	6.09527e-16	4.1346e-14
A_21_P0005657	ENST00000510244	1.01552	6.14029e-16	4.15958e-14
A_23_P95213	NM_003018	-0.776227	6.18994e-16	4.18336e-14
A_21_P0012219	TCONS_l2_00017422	1.57659	6.19189e-16	4.18336e-14
A_19_P00316185	XR_245573	-1.69424	6.23304e-16	4.20556e-14
A_33_P3887081	NR_033890	0.689322	6.25801e-16	4.21137e-14
A_21_P0013629	NM_033655	-1.30502	6.25824e-16	4.21137e-14
A_33_P3263392	AK126149	0.762353	6.39056e-16	4.29471e-14
A_21_P0014716	ENST00000536618	0.829998	6.44122e-16	4.32303e-14
A_33_P3317593	NM_001127	0.821194	6.63814e-16	4.44931e-14
A_33_P3379841	NR_026928	1.52997	6.69317e-16	4.48027e-14
A_23_P37327	NM_005050	1.01376	6.72251e-16	4.49398e-14
A_33_P3462155	AK091013	0.783897	6.77845e-16	4.52542e-14
A_33_P3306397	NM_004804	0.6616	6.92529e-16	4.61737e-14
A_24_P406245	BC010535	1.00613	6.94829e-16	4.62663e-14
A_21_P0014380	ENST00000588040	1.00377	7.03057e-16	4.67529e-14
A_33_P3390027	ENST00000405068	0.853176	7.09278e-16	4.71048e-14
A_21_P0003116	TCONS_00006506	-1.28612	7.1117e-16	4.71687e-14
A_33_P3326235	NM_001003938	-3.73414	7.18146e-16	4.75692e-14
A_33_P3270802	NM_001256456	0.633158	7.24882e-16	4.79528e-14
A_33_P3323392	ENST00000595532	0.904864	7.27813e-16	4.8084e-14
A_23_P254254	NM_000199	0.99745	7.51784e-16	4.9603e-14
A_33_P3369920	AK124574	0.719934	7.61956e-16	5.02089e-14
A_33_P3273000	AK128371	1.21023	7.63489e-16	5.02421e-14
A_33_P3227842	NM_001166006	1.57249	7.6444e-16	5.02421e-14
A_33_P3395321	NM_001002032	-1.05254	7.9583e-16	5.21946e-14
A_23_P132515	NM_017699	1.65204	7.96204e-16	5.21946e-14
A_23_P67932	NM_000634	-3.5694	8.07166e-16	5.27999e-14
A_33_P3236340	ENST00000596858	0.718854	8.07519e-16	5.27999e-14
A_23_P144896	NM_005451	-1.38352	8.15503e-16	5.32533e-14
A_23_P63402	NM_013296	-0.658065	8.64642e-16	5.63895e-14
A_33_P3281613	AK123276	1.27545	8.757e-16	5.70374e-14
A_33_P3377719	AK123839	0.684768	9.09053e-16	5.91339e-14
A_23_P321388	NM_153341	-2.38153	9.12288e-16	5.92684e-14
A_33_P3323999	NM_002972	0.983024	9.15863e-16	5.94245e-14
A_33_P3386970	BC039426	0.717473	9.25747e-16	5.99891e-14
A_21_P0013547	TCONS_l2_00028603	0.900315	9.33955e-16	6.03908e-14
A_21_P0010806	TCONS_l2_00002904	-1.48604	9.34326e-16	6.03908e-14
A_24_P245246	NM_003559	0.755171	9.47214e-16	6.11459e-14
A_33_P3316639	NM_001193517	-0.611233	9.56408e-16	6.1661e-14
A_23_P416314	NM_054108	0.956968	9.60673e-16	6.18573e-14
A_32_P159445	NM_015075	-1.1183	9.70472e-16	6.24091e-14
A_21_P0001238	ENST00000450783	-1.74641	9.77132e-16	6.27578e-14
A_21_P0006717	XR_171875	1.35575	9.81382e-16	6.28806e-14
A_21_P0010405	TCONS_00029557	1.07858	9.81632e-16	6.28806e-14
A_23_P255286	NM_017951	0.83335	9.82761e-16	6.28806e-14
A_33_P3321602	ENST00000493669	0.592061	9.85351e-16	6.29669e-14
A_21_P0014324	A_21_P0014324	0.812246	9.99602e-16	6.37972e-14
A_23_P251232	NR_001543	1.09191	1.00415e-15	6.40069e-14
A_33_P3245011	NM_015533	0.576282	1.01628e-15	6.46986e-14
A_33_P3318322	NM_001205315	-2.17607	1.02725e-15	6.53156e-14
A_33_P3334043	A_33_P3334043	0.971892	1.07603e-15	6.83163e-14
A_33_P3416124	NR_024569	1.00447	1.07714e-15	6.83163e-14
A_23_P420610	NM_138782	-1.59173	1.08657e-15	6.88283e-14
A_33_P3316293	NM_001130849	-1.08086	1.10744e-15	7.00627e-14
A_21_P0008662	TCONS_00023483	0.95165	1.12756e-15	7.12466e-14
A_23_P157793	NM_001216	-1.12591	1.1387e-15	7.18612e-14
A_33_P3257513	NM_001008781	1.05024	1.15299e-15	7.26729e-14
A_21_P0005351	TCONS_00013319	0.82426	1.1747e-15	7.3949e-14
A_33_P3331711	AK124300	0.711457	1.19304e-15	7.50108e-14
A_33_P3275487	NM_144682	1.54587	1.19631e-15	7.5123e-14
A_33_P3369262	NM_015633	-1.20045	1.19911e-15	7.52059e-14
A_23_P165247	NM_170711	0.628868	1.23894e-15	7.76082e-14
A_21_P0004569	NR_103549	-1.70321	1.2477e-15	7.80603e-14
A_23_P38723	NM_015295	-1.20011	1.25397e-15	7.8356e-14
A_24_P319647	NM_030764	1.66963	1.259e-15	7.85737e-14
A_23_P7313	NM_001040058	-1.46045	1.27225e-15	7.93028e-14
A_33_P3401571	NM_002457	-0.927257	1.27584e-15	7.94294e-14
A_24_P66337	ENST00000319406	0.693527	1.29136e-15	8.02967e-14
A_23_P380371	NM_152230	-1.34731	1.29685e-15	8.05396e-14
A_23_P109442	NM_022081	0.729345	1.29955e-15	8.06087e-14
A_32_P30271	NM_001080523	1.65489	1.3138e-15	8.13928e-14
A_33_P3392366	ENST00000564585	1.00709	1.37015e-15	8.47808e-14
A_23_P52986	NM_152718	-1.44765	1.38026e-15	8.53023e-14
A_33_P3228252	DA666023	1.27734	1.38812e-15	8.56833e-14
A_23_P55601	NM_007345	0.745634	1.39104e-15	8.57592e-14
A_23_P333218	NM_001031711	-0.904054	1.3991e-15	8.61516e-14
A_21_P0011999	NR_047499	-1.59963	1.43425e-15	8.82091e-14
A_23_P344884	NM_001166222	1.04603	1.44354e-15	8.8673e-14
A_33_P3704280	AK095428	0.95258	1.47966e-15	9.07816e-14
A_23_P203658	NM_007166	-1.57052	1.48302e-15	9.08782e-14
A_23_P7423	NM_017755	1.01907	1.50009e-15	9.18131e-14
A_33_P3827416	AK024156	2.18955	1.50939e-15	9.22711e-14
A_33_P3372074	NM_001031803	1.08059	1.57655e-15	9.62608e-14
A_23_P160869	NM_014813	0.978094	1.66229e-15	1.01374e-13
A_23_P255257	NM_015397	-1.51114	1.6744e-15	1.0199e-13
A_33_P3321055	ENST00000464735	0.782337	1.71543e-15	1.04364e-13
A_23_P158277	NM_181719	0.80817	1.73023e-15	1.05138e-13
A_23_P157022	NM_152411	0.665986	1.75788e-15	1.0669e-13
A_24_P196019	A_24_P196019	-1.21475	1.80889e-15	1.09655e-13
A_23_P29836	NM_144638	0.996307	1.84289e-15	1.11583e-13
A_33_P3397795	AK095489	1.3688	1.87589e-15	1.13446e-13
A_33_P3266444	NM_022497	0.842452	1.89456e-15	1.14438e-13
A_33_P3379941	NM_014983	0.865715	1.89892e-15	1.14565e-13
A_23_P211445	NM_016733	-1.61738	1.90177e-15	1.14601e-13
A_23_P151565	NM_014990	1.01218	1.91891e-15	1.15497e-13
A_24_P68019	NM_138347	0.590181	1.92445e-15	1.15668e-13
A_23_P206960	NM_003003	-1.88139	1.92648e-15	1.15668e-13
A_23_P35230	NM_172350	-1.68834	1.92859e-15	1.15668e-13
A_33_P3238032	NM_001042784	0.825424	1.9538e-15	1.17041e-13
A_32_P170749	NM_001282718	1.16469	1.97372e-15	1.18095e-13
A_33_P3278881	NR_024368	1.02404	2.01883e-15	1.20652e-13
A_24_P347378	NM_001629	-1.50098	2.04017e-15	1.21784e-13
A_24_P1773	NM_031490	0.818503	2.06457e-15	1.23095e-13
A_21_P0013088	NM_001258423	-0.767759	2.15256e-15	1.28191e-13
A_21_P0009266	TCONS_00025471	1.212	2.16501e-15	1.28781e-13
A_23_P218549	NM_032571	-3.56716	2.2028e-15	1.30876e-13
A_33_P3241756	ENST00000517917	1.10493	2.24334e-15	1.33129e-13
A_33_P3293798	NM_198691	1.16621	2.27181e-15	1.34661e-13
A_23_P166663	NM_012096	0.859805	2.27623e-15	1.34765e-13
A_33_P3235420	NM_177532	0.707728	2.28213e-15	1.34957e-13
A_33_P3348234	ENST00000606547	1.17895	2.30058e-15	1.35889e-13
A_33_P3248644	NM_005051	0.670576	2.31021e-15	1.363e-13
A_33_P3788772	AL137458	0.741349	2.3336e-15	1.3744e-13
A_23_P365418	NM_001195220	0.832316	2.33495e-15	1.3744e-13
A_33_P3321372	ENST00000276974	-1.81206	2.35012e-15	1.38172e-13
A_23_P339079	NM_152360	1.12863	2.3589e-15	1.38528e-13
A_23_P201918	NM_012089	0.808987	2.37294e-15	1.39191e-13
A_21_P0011398	ENST00000560810	1.09887	2.38199e-15	1.39404e-13
A_24_P136641	NR_033991	-0.99341	2.38206e-15	1.39404e-13
A_24_P710730	NR_024054	1.26654	2.40439e-15	1.405e-13
A_23_P161634	NM_025128	0.560493	2.40633e-15	1.405e-13
A_21_P0013717	ENST00000438342	-0.98568	2.41453e-15	1.40817e-13
A_33_P3490794	NR_027132	0.608843	2.4374e-15	1.41987e-13
A_23_P200203	NM_018281	1.45635	2.45188e-15	1.42668e-13
A_33_P3372699	NM_174977	0.78376	2.5097e-15	1.45656e-13
A_33_P3356341	NM_001012241	-2.24693	2.51018e-15	1.45656e-13
A_32_P141768	NM_020133	0.872827	2.51185e-15	1.45656e-13
A_21_P0013337	TCONS_l2_00026766	1.04257	2.52408e-15	1.46198e-13
A_32_P107002	NM_032167	1.27198	2.53562e-15	1.46699e-13
A_33_P3250840	NM_144599	0.872546	2.55664e-15	1.47747e-13
A_33_P3232945	NM_005242	-1.81929	2.57343e-15	1.48548e-13
A_23_P17490	NM_001009924	0.670109	2.5905e-15	1.49363e-13
A_23_P14649	NR_026808	1.25279	2.66938e-15	1.53736e-13
A_24_P393372	NM_001100913	0.787203	2.69634e-15	1.55113e-13
A_33_P3359306	NM_004689	0.776946	2.72575e-15	1.56627e-13
A_33_P3296852	ENST00000424415	2.40122	2.77555e-15	1.59308e-13
A_23_P401361	NM_020845	0.803079	2.78544e-15	1.59695e-13
A_32_P139894	NM_007314	0.574798	2.82535e-15	1.61801e-13
A_24_P826348	NM_198581	0.819957	2.84683e-15	1.62847e-13
A_21_P0013213	TCONS_l2_00025931	0.683934	2.86705e-15	1.63819e-13
A_23_P112251	NM_001017998	-1.80953	2.87609e-15	1.64151e-13
A_23_P148519	NM_014138	1.41257	2.8847e-15	1.64457e-13
A_19_P00811751	ENST00000434849	0.726733	2.88961e-15	1.64552e-13
A_21_P0014021	XM_003403494	-1.58753	3.01581e-15	1.71546e-13
A_19_P00322573	ENST00000430244	0.654803	3.06756e-15	1.74295e-13
A_32_P396186	NM_014818	1.21086	3.09541e-15	1.7568e-13
A_33_P3332112	NM_000043	-1.35928	3.09969e-15	1.75727e-13
A_33_P3214310	NM_001012505	1.95063	3.12163e-15	1.76773e-13
A_33_P3340682	NM_001113525	1.22208	3.14721e-15	1.78023e-13
A_23_P201368	NM_004388	-1.20095	3.15736e-15	1.78398e-13
A_23_P251095	NM_000284	0.708445	3.19838e-15	1.80515e-13
A_33_P3260575	NM_016174	-1.01013	3.21322e-15	1.8115e-13
A_23_P162945	NM_003136	0.733906	3.2708e-15	1.84176e-13
A_33_P3280066	NM_012232	1.82353	3.27413e-15	1.84176e-13
A_33_P3223056	NM_030957	1.13331	3.32449e-15	1.86754e-13
A_33_P3359781	ENST00000381177	0.786308	3.32734e-15	1.86754e-13
A_32_P755542	NM_138807	1.11439	3.34426e-15	1.87496e-13
A_33_P3311917	THC2537043	0.991544	3.38665e-15	1.89664e-13
A_23_P43412	NM_018437	-1.9766	3.42261e-15	1.91327e-13
A_33_P3343485	ENST00000479835	0.808431	3.4239e-15	1.91327e-13
A_32_P232192	NM_001257281	0.853637	3.47286e-15	1.9385e-13
A_24_P314597	ENST00000485551	1.2286	3.47811e-15	1.93929e-13
A_21_P0005526	TCONS_00013943	0.864665	3.54185e-15	1.97267e-13
A_24_P933418	NM_005759	0.736393	3.55365e-15	1.97707e-13
A_23_P46982	NM_022362	1.01811	3.59459e-15	1.99765e-13
A_19_P00809886	THC2537311	0.72085	3.67622e-15	2.04078e-13
A_23_P372467	NM_152392	1.37193	3.69739e-15	2.05029e-13
A_33_P3258997	NM_024917	1.08102	3.72947e-15	2.06582e-13
A_23_P216396	NM_014285	0.700507	3.74688e-15	2.07321e-13
A_23_P64280	AY358681	0.718532	3.75531e-15	2.07561e-13
A_33_P3357062	NM_020936	0.601303	3.76223e-15	2.07717e-13
A_33_P3290296	ENST00000605265	1.10929	3.78614e-15	2.0881e-13
A_33_P3236403	NM_007056	0.57838	3.7944e-15	2.09038e-13
A_32_P25253	NM_030940	-0.821431	3.80818e-15	2.0957e-13
A_23_P26777	NM_024844	0.616669	3.90059e-15	2.14423e-13
A_33_P3266530	NM_022156	0.759557	3.99253e-15	2.19239e-13
A_24_P404487	ENST00000591639	1.0356	4.02572e-15	2.20823e-13
A_32_P9468	NM_001031617	0.795411	4.06677e-15	2.22834e-13
A_21_P0010950	ENST00000430963	0.819539	4.07695e-15	2.2315e-13
A_19_P00322743	ENST00000451213	0.760973	4.1734e-15	2.28183e-13
A_33_P3304293	NM_001042751	-1.33046	4.1889e-15	2.28784e-13
A_33_P3759592	AK023835	2.13433	4.19664e-15	2.28961e-13
A_33_P3357382	ENST00000485040	0.904178	4.21854e-15	2.29908e-13
A_21_P0014558	NR_104063	-0.959506	4.25325e-15	2.31551e-13
A_33_P3712341	NM_001033886	-0.803544	4.27094e-15	2.32265e-13
A_33_P3309231	NM_172002	2.13055	4.48622e-15	2.43519e-13
A_33_P3233170	AK074630	1.10397	4.48748e-15	2.43519e-13
A_33_P3290919	NM_001172415	-0.657509	4.51972e-15	2.45006e-13
A_32_P122793	NR_026920	1.32212	4.54431e-15	2.46076e-13
A_33_P3865368	NR_046173	-2.31567	4.59684e-15	2.48579e-13
A_21_P0014771	A_21_P0014771	-3.8228	4.60032e-15	2.48579e-13
A_33_P3253427	NR_015341	0.70842	4.60726e-15	2.48689e-13
A_33_P3253931	AB031230	0.655718	4.63971e-15	2.50175e-13
A_21_P0013299	TCONS_l2_00026542	-0.595315	4.65252e-15	2.50375e-13
A_23_P115149	NM_024102	0.617053	4.6577e-15	2.50375e-13
A_21_P0000115	NM_001190991	0.971211	4.65824e-15	2.50375e-13
A_33_P3366754	AK126945	1.45455	4.68111e-15	2.51339e-13
A_32_P47554	NM_005340	0.958474	4.71738e-15	2.53018e-13
A_23_P435407	NM_001448	-0.85726	4.72631e-15	2.53229e-13
A_24_P481783	NM_001163692	1.12707	4.85438e-15	2.59817e-13
A_23_P133332	NM_015084	0.537099	4.8649e-15	2.60106e-13
A_23_P259632	NM_031925	-0.755025	4.89828e-15	2.61615e-13
A_23_P204417	NM_018463	0.838758	4.93998e-15	2.63565e-13
A_21_P0012208	TCONS_l2_00017315	0.904357	5.01477e-15	2.67274e-13
A_33_P3331911	A_33_P3331911	0.837594	5.06754e-15	2.69793e-13
A_23_P44295	NM_015097	0.661225	5.07268e-15	2.69793e-13
A_21_P0005658	ENST00000514145	1.04313	5.09522e-15	2.70435e-13
A_33_P3234804	NM_032783	0.891995	5.0954e-15	2.70435e-13
A_33_P3249524	NM_001031618	0.919832	5.18461e-15	2.74614e-13
A_21_P0012391	ENST00000504808	1.25337	5.18497e-15	2.74614e-13
A_21_P0001471	TCONS_00001406	0.574826	5.26064e-15	2.78331e-13
A_23_P67980	NM_003709	-1.14045	5.26885e-15	2.78475e-13
A_24_P186986	A_24_P186986	0.50753	5.3666e-15	2.83346e-13
A_23_P114466	NM_033284	-1.27395	5.37751e-15	2.83628e-13
A_23_P315789	NM_000538	0.698476	5.40529e-15	2.84576e-13
A_33_P3336592	AK127052	1.00109	5.40672e-15	2.84576e-13
A_33_P3421200	NR_024361	0.811936	5.47712e-15	2.87983e-13
A_33_P3257993	NM_017831	1.33347	5.49318e-15	2.88529e-13
A_21_P0009663	TCONS_00026830	-1.16612	5.50832e-15	2.89024e-13
A_23_P21134	NM_004083	-1.18425	5.61723e-15	2.94435e-13
A_33_P3252475	NR_015430	1.06536	5.71564e-15	2.99284e-13
A_33_P3408221	NR_026952	-1.13132	5.80373e-15	3.03583e-13
A_21_P0004331	TCONS_00010167	0.762324	5.86374e-15	3.06406e-13
A_33_P3290303	AK129701	1.2081	5.98668e-15	3.12508e-13
A_23_P57347	NM_006031	0.760104	6.11517e-15	3.18887e-13
A_23_P303548	NM_001256798	0.948643	6.14709e-15	3.20223e-13
A_23_P216489	NM_005476	0.720567	6.15698e-15	3.20409e-13
A_24_P3804	NM_001039651	0.83558	6.22587e-15	3.23662e-13
A_33_P3248765	NM_015999	-1.49235	6.3451e-15	3.29523e-13
A_21_P0005101	TCONS_00012390	1.30579	6.3746e-15	3.30716e-13
A_23_P211738	NM_014517	0.933703	6.43964e-15	3.3375e-13
A_32_P184279	NM_005436	0.853176	6.59823e-15	3.41409e-13
A_21_P0014801	ENST00000567298	1.21124	6.60088e-15	3.41409e-13
A_33_P3331491	NM_001162371	1.17157	6.64369e-15	3.43273e-13
A_21_P0012789	ENST00000509983	-0.934548	6.73412e-15	3.47574e-13
A_19_P00321332	NR_028272	1.40064	6.74062e-15	3.47574e-13
A_33_P3241891	ENST00000377823	0.974009	6.75387e-15	3.47903e-13
A_23_P120899	NM_000395	-2.56891	6.76416e-15	3.4808e-13
A_33_P3270435	NR_002780	-1.18218	6.78514e-15	3.48805e-13
A_23_P402000	NM_032453	0.663887	6.79229e-15	3.4882e-13
A_23_P501961	NM_032107	0.638281	6.84681e-15	3.51264e-13
A_33_P3349495	NR_001552	-2.36213	6.96031e-15	3.56704e-13
A_32_P42054	NM_194249	1.11105	6.9669e-15	3.56704e-13
A_24_P187119	AK098491	1.01827	7.04497e-15	3.60338e-13
A_21_P0010562	NR_027002	1.28049	7.11727e-15	3.63669e-13
A_23_P133755	NM_002726	0.692175	7.16768e-15	3.65876e-13
A_23_P50710	NM_001082	-1.34593	7.27394e-15	3.70927e-13
A_33_P3217500	DW451783	0.838384	7.38607e-15	3.76267e-13
A_33_P3291998	ENST00000495034	0.985334	7.39455e-15	3.76321e-13
A_33_P3227284	NM_181672	1.27322	7.44519e-15	3.78203e-13
A_33_P3299754	NM_001256412	-1.05977	7.44643e-15	3.78203e-13
A_23_P153964	NM_002193	-1.05797	7.66494e-15	3.88911e-13
