# Supplementary material for: Investigating gene expression profiles of whole blood and peripheral blood mononuclear cells using multiple collection and processing methods
Source: PLoS One. 2019 Dec 6;14(12):e0225137. doi: 10.1371/journal.pone.0225137 (PMC6897427; doi:10.1371/journal.pone.0225137)
Supplement: S3 Table — (XLSX) [file pone.0225137.s003.xlsx]

## Sheet: S3
S3 : Top 1000 DEGs in whole blood when frozen conditions are compared to cold conditions
ProbeName	SystematicName	logFold change	P.Value	adj.P.Val
A_23_P74609	NM_015714	-5.39527	9.16099e-46	4.6482e-41
A_21_P0000307	NR_002951	-4.06136	1.38823e-41	3.52187e-37
A_21_P0000299	NR_002917	-4.77413	5.80748e-40	9.8222e-36
A_24_P145911	ENST00000342294	-1.91659	2.82082e-38	3.57814e-34
A_33_P3286621	NR_003013	-2.45915	2.03856e-37	2.06869e-33
A_33_P3297517	NM_001243879	-1.87446	2.70609e-37	2.28841e-33
A_21_P0014898	ENST00000606596	-4.01894	1.82357e-36	1.3218e-32
A_19_P00315843	NR_003013	-2.41396	3.79724e-35	2.40835e-31
A_33_P3226542	NR_003271	-3.16154	1.35464e-33	7.63701e-30
A_21_P0000502	NR_004407	-3.38856	4.61256e-33	2.34037e-29
A_33_P3227217	NR_002989	-3.76737	1.36455e-32	6.29416e-29
A_23_P154962	NM_015672	1.57987	7.22381e-32	3.05441e-28
A_21_P0005521	NR_024586	-1.72511	1.10061e-31	4.29567e-28
A_23_P106194	NM_005252	-2.75404	2.46544e-31	8.93529e-28
A_21_P0000244	NR_002440	-3.90248	6.95931e-31	2.35406e-27
A_21_P0000321	NR_002967	-2.23107	1.05963e-30	3.36028e-27
A_33_P3229246	NM_003528	-1.87093	1.15219e-30	3.43888e-27
A_33_P3709317	NR_002964	-4.17808	1.65429e-30	4.66318e-27
A_33_P3253501	NM_001024599	-1.38936	2.05625e-30	5.49117e-27
A_23_P101811	NM_021030	0.967913	5.79419e-30	1.46996e-26
A_24_P146211	NM_021063	-1.35481	6.44574e-30	1.55738e-26
A_33_P3267263	NR_004400	-3.07287	8.90187e-30	2.05306e-26
A_23_P386241	NM_001042353	1.09397	9.79657e-30	2.16117e-26
A_24_P405190	NM_201626	-2.28264	1.98906e-29	4.20512e-26
A_21_P0000262	NR_002575	-4.14365	5.76228e-29	1.16949e-25
A_33_P3578325	NR_000005	-3.16397	9.58359e-29	1.87024e-25
A_21_P0000263	NR_002576	-2.62747	2.61339e-28	4.91113e-25
A_33_P3347928	NM_020307	-2.17173	3.1385e-28	5.6873e-25
A_24_P223384	NM_003513	-1.29016	9.01304e-28	1.57694e-24
A_33_P3323298	NM_002228	-2.23869	2.31693e-27	3.91863e-24
A_24_P23445	NR_029422	-2.29834	4.38475e-27	7.1767e-24
A_33_P3279708	NR_002716	-3.12152	6.6337e-27	1.05184e-23
A_33_P3274622	NR_029401	-2.3153	1.01696e-26	1.54482e-23
A_21_P0010654	NM_001024599	-1.05723	1.03518e-26	1.54482e-23
A_21_P0000504	NR_023344	-1.38638	1.85195e-26	2.68475e-23
A_21_P0000332	NR_002977	-3.7671	6.16162e-26	8.68429e-23
A_19_P00809614	NR_002819	-1.88068	1.08903e-25	1.49342e-22
A_24_P150486	NM_004863	0.912665	1.79853e-25	2.40147e-22
A_19_P00325158	NR_002819	-1.95697	1.9827e-25	2.57949e-22
A_24_P272225	NR_027023	-0.931232	5.81939e-25	7.38175e-22
A_33_P3229083	NM_080593	-1.11563	6.77795e-25	8.38796e-22
A_33_P3393734	ENST00000392558	-2.27827	2.54916e-24	3.07957e-21
A_23_P109913	NM_006564	1.80712	4.37513e-24	5.16255e-21
A_33_P3619171	NM_021127	-1.40312	5.07098e-24	5.84765e-21
A_23_P117558	NM_002013	-1.29748	6.2737e-24	7.07381e-21
A_21_P0000261	NM_000985	-0.958404	9.22724e-24	1.01778e-20
A_19_P00805006	NR_002819	-1.84751	1.54194e-23	1.66461e-20
A_21_P0000313	NR_002957	-3.18526	1.58275e-23	1.67307e-20
A_24_P3783	NM_003521	-0.892443	2.51803e-23	2.6074e-20
A_21_P0010595	NM_183420	-2.98662	3.43075e-23	3.48145e-20
A_23_P111041	NM_003525	-0.918954	3.68078e-23	3.66194e-20
A_33_P3322654	NM_018226	1.18234	4.0483e-23	3.95013e-20
A_23_P430181	NM_024784	1.13501	5.43673e-23	5.20479e-20
A_21_P0010592	NR_033908	-2.30296	7.12494e-23	6.69467e-20
A_24_P68631	NM_175065	-1.15168	8.57005e-23	7.90611e-20
A_23_P167997	NM_003518	-1.10216	9.06733e-23	8.21549e-20
A_33_P3391656	NM_033550	0.757472	1.00454e-22	8.94199e-20
A_33_P3638471	BC027954	1.51287	1.33003e-22	1.16353e-19
A_21_P0000310	NR_002954	-2.61815	1.53245e-22	1.31788e-19
A_23_P28263	NM_021198	1.09772	2.25414e-22	1.90621e-19
A_23_P99360	NM_213590	0.905518	2.49522e-22	2.07549e-19
A_21_P0000250	NR_002448	-0.788791	2.54866e-22	2.08575e-19
A_33_P3229122	NM_003522	-1.71049	2.6454e-22	2.13055e-19
A_21_P0000373	NR_003044	-1.95968	2.75729e-22	2.17254e-19
A_21_P0014573	XR_111287	-2.58856	2.79317e-22	2.17254e-19
A_33_P3229161	NM_021645	0.781307	2.82599e-22	2.17254e-19
A_21_P0000308	NR_002952	-2.23325	3.08979e-22	2.3399e-19
A_33_P3361027	NM_001008697	0.891373	3.2564e-22	2.4298e-19
A_33_P3243230	THC2544321	-3.89787	3.52312e-22	2.59072e-19
A_21_P0013979	AK129721	-1.99891	4.53422e-22	3.2866e-19
A_33_P3290443	NR_002569	-1.54646	5.32286e-22	3.8039e-19
A_21_P0012049	NM_183420	-2.86825	8.58459e-22	6.04963e-19
A_21_P0000238	NR_002433	-2.77198	1.45531e-21	1.00246e-18
A_24_P40907	NM_203453	0.700543	1.46204e-21	1.00246e-18
A_33_P3363082	NR_003008	-2.5537	1.95641e-21	1.32355e-18
A_24_P217834	NM_003530	-1.35411	2.12736e-21	1.42026e-18
A_21_P0000216	NR_000016	-1.04678	2.15807e-21	1.42206e-18
A_24_P252945	NM_032966	2.07088	3.17789e-21	2.06722e-18
A_21_P0000494	NR_004389	-2.64691	3.70696e-21	2.38085e-18
A_21_P0000318	NR_002963	-1.24376	3.85951e-21	2.44785e-18
A_23_P377616	NR_023312	1.45605	4.38071e-21	2.74411e-18
A_33_P3389394	NR_002312	-2.98661	4.57921e-21	2.83347e-18
A_23_P21734	NM_001015891	-0.90626	7.01766e-21	4.28999e-18
A_21_P0000365	NR_003030	-1.63091	1.01407e-20	6.12532e-18
A_21_P0000290	NR_002750	-0.852417	1.08183e-20	6.45779e-18
A_33_P3324137	BC015320	-1.94954	1.14103e-20	6.73192e-18
A_23_P126388	NM_031286	0.924151	1.23736e-20	7.21638e-18
A_21_P0000369	NR_003035	-1.97987	1.48489e-20	8.56155e-18
A_23_P166	NM_145279	1.1173	1.71926e-20	9.80151e-18
A_23_P359738	NM_015630	1.03797	2.16376e-20	1.21985e-17
A_21_P0010978	ENST00000501122	-2.61964	2.80944e-20	1.56646e-17
A_23_P82693	NM_002568	1.16612	3.02263e-20	1.66701e-17
A_21_P0000233	NR_001456	-0.814314	3.08209e-20	1.68153e-17
A_33_P3413523	NM_006716	-1.92533	3.40249e-20	1.83658e-17
A_24_P55148	NM_021058	-1.18627	3.68006e-20	1.9655e-17
A_23_P48669	NM_005192	-1.81781	3.78412e-20	2.00002e-17
A_33_P3251703	NM_001311	0.796794	3.8586e-20	2.01837e-17
A_23_P59069	NM_003527	-0.797045	3.94446e-20	2.04222e-17
A_21_P0000530	NR_045024	-1.04851	4.3349e-20	2.2217e-17
A_21_P0013439	ENST00000412091	-1.41231	4.74312e-20	2.40661e-17
A_23_P8013	NM_003519	-0.808395	5.44505e-20	2.73541e-17
A_23_P431179	NM_003538	-2.06416	5.64292e-20	2.80702e-17
A_24_P86389	NM_003514	-1.23583	5.72653e-20	2.82096e-17
A_23_P12113	NM_014053	-0.746113	1.30658e-19	6.37448e-17
A_23_P301247	NM_003517	-1.64888	1.5135e-19	7.31365e-17
A_21_P0000284	NR_002742	-2.56757	1.94326e-19	9.30178e-17
A_21_P0000197	NM_021064	-1.3566	2.04145e-19	9.68046e-17
A_23_P214080	NM_001964	-2.19216	2.18181e-19	1.0227e-16
A_21_P0011024	NR_028272	-1.56877	2.19702e-19	1.0227e-16
A_33_P3382351	NM_001004333	1.10636	2.32476e-19	1.07233e-16
A_33_P3258467	NM_178313	-1.14397	3.22445e-19	1.47341e-16
A_33_P3371727	ENST00000379253	-2.53532	3.25237e-19	1.47341e-16
A_23_P398372	NM_001256526	0.866275	3.56656e-19	1.60145e-16
A_33_P3327519	NR_002915	-1.58929	3.83116e-19	1.69035e-16
A_23_P110712	NM_004417	-2.16475	3.88019e-19	1.69035e-16
A_23_P30799	NM_021018	-1.31592	3.88427e-19	1.69035e-16
A_23_P23765	NM_014288	-1.09363	3.8978e-19	1.69035e-16
A_21_P0000208	NR_000008	-2.18055	4.89987e-19	2.1069e-16
A_32_P7823	NM_144578	-0.732632	5.07835e-19	2.1653e-16
A_23_P14636	NM_005926	0.876646	5.48727e-19	2.32015e-16
A_33_P3377209	NM_207168	-0.679646	6.44355e-19	2.68085e-16
A_21_P0000336	NR_002982	-3.17438	6.446e-19	2.68085e-16
A_23_P98605	NM_015853	0.503359	7.06562e-19	2.91465e-16
A_23_P111054	NM_021062	-1.04024	7.88053e-19	3.2246e-16
A_23_P93258	NM_003537	-1.36941	8.4354e-19	3.42403e-16
A_23_P54991	NM_080677	-0.639089	8.80899e-19	3.54729e-16
A_33_P3263379	NR_003045	-3.11833	1.07517e-18	4.29551e-16
A_33_P3238866	NM_016038	-1.84237	1.2561e-18	4.97915e-16
A_21_P0000354	NR_003009	-1.07939	1.36545e-18	5.37067e-16
A_33_P3412945	NM_003016	-0.872201	1.42464e-18	5.56037e-16
A_23_P254978	NM_032026	-0.695802	1.48679e-18	5.75864e-16
A_24_P191971	NM_024632	1.24609	1.62798e-18	6.25775e-16
A_21_P0000513	NR_026703	-1.0018	1.82912e-18	6.97804e-16
A_24_P252043	NM_003463	-1.12127	2.83912e-18	1.07503e-15
A_23_P336992	NM_182491	-1.05201	3.36491e-18	1.26468e-15
A_21_P0000515	NR_026705	-1.08587	3.40274e-18	1.2695e-15
A_23_P93180	NM_003526	-1.08491	3.84402e-18	1.42366e-15
A_21_P0005609	NR_024586	-2.51335	3.9926e-18	1.46797e-15
A_33_P3300092	NM_001543	0.819439	4.59587e-18	1.67762e-15
A_19_P00802027	A_19_P00802027	0.949303	4.76708e-18	1.72769e-15
A_21_P0000333	NR_002978	-1.63423	4.89828e-18	1.75754e-15
A_23_P157196	NR_026676	0.800323	4.9187e-18	1.75754e-15
A_21_P0010782	NR_037845	0.949496	5.19444e-18	1.84308e-15
A_24_P115621	NM_004096	0.776721	7.64424e-18	2.69348e-15
A_23_P55688	NM_017879	0.731986	8.29561e-18	2.90283e-15
A_23_P164179	NM_005749	-0.886097	9.20905e-18	3.2004e-15
A_21_P0000223	NR_000025	-2.10356	9.66616e-18	3.3364e-15
A_23_P208358	NM_000991	1.0327	9.89928e-18	3.39378e-15
A_23_P12896	NM_022725	0.893056	1.11902e-17	3.81059e-15
A_23_P42198	NM_003534	-0.882407	1.14291e-17	3.86602e-15
A_32_P4403	NM_014117	0.802044	1.15582e-17	3.88379e-15
A_23_P69573	NM_000856	1.18834	1.29756e-17	4.33136e-15
A_23_P21134	NM_004083	-1.15821	1.40779e-17	4.66861e-15
A_21_P0000285	NR_002744	-0.920794	1.53545e-17	5.05891e-15
A_23_P59045	NM_021052	-1.14638	1.60025e-17	5.23838e-15
A_23_P81441	NM_130848	1.25283	1.62983e-17	5.30103e-15
A_21_P0000222	NR_000024	-2.44125	1.81247e-17	5.85752e-15
A_21_P0000235	NR_002325	-1.30162	1.85324e-17	5.93175e-15
A_23_P128246	NM_007076	0.578952	1.85882e-17	5.93175e-15
A_24_P34155	NM_001122607	-0.952937	2.00777e-17	6.36702e-15
A_23_P366216	NM_003524	-0.762159	2.07784e-17	6.54828e-15
A_21_P0000270	NR_002586	-1.61433	2.10975e-17	6.60782e-15
A_33_P3393573	NM_001252053	-1.66497	2.45043e-17	7.62776e-15
A_21_P0000040	NM_001164313	-1.69613	2.59961e-17	8.04278e-15
A_23_P413796	NM_138443	-0.861677	2.81579e-17	8.65882e-15
A_21_P0000325	NR_002970	-2.07031	2.99655e-17	9.15915e-15
A_23_P142146	NM_000979	1.0322	3.82339e-17	1.16165e-14
A_33_P3329419	NM_004408	1.06345	4.75855e-17	1.43717e-14
A_24_P204144	A_24_P204144	0.880684	4.98478e-17	1.49658e-14
A_23_P127579	NM_000317	-1.03078	5.64224e-17	1.68401e-14
A_23_P395555	NM_001032372	0.913191	5.77438e-17	1.71337e-14
A_33_P3304282	NM_001019	-1.25266	6.90203e-17	2.03606e-14
A_23_P31844	NM_001693	1.37541	7.5404e-17	2.21152e-14
A_21_P0000212	NR_000012	-1.21639	9.05387e-17	2.62849e-14
A_24_P411561	NM_032782	0.855808	9.06571e-17	2.62849e-14
A_23_P12503	NM_018230	0.750718	1.02562e-16	2.95674e-14
A_33_P3373203	AK126778	1.02129	1.06597e-16	3.05572e-14
A_23_P31654	NM_000973	0.875075	1.10601e-16	3.15267e-14
A_23_P169409	NM_148179	0.55867	1.3781e-16	3.90632e-14
A_23_P43049	NM_006571	-0.751523	1.77204e-16	4.99509e-14
A_33_P3353425	NM_020935	-0.963265	1.79295e-16	5.02612e-14
A_21_P0001493	TCONS_00001468	-1.7003	1.99438e-16	5.56005e-14
A_21_P0010214	ENST00000411694	1.04655	2.03156e-16	5.63276e-14
A_24_P283320	NM_005389	-1.15923	2.11598e-16	5.81803e-14
A_33_P3303951	NM_007342	-0.840309	2.12132e-16	5.81803e-14
A_33_P3273020	NM_004470	0.462389	2.27503e-16	6.1845e-14
A_23_P166023	NM_002623	-1.23533	2.27931e-16	6.1845e-14
A_24_P195794	AK130930	0.705854	2.44883e-16	6.60912e-14
A_23_P75921	NM_145803	0.852778	2.63893e-16	7.08449e-14
A_33_P3287879	NM_003536	-1.06516	2.85334e-16	7.61977e-14
A_33_P3342235	NM_145057	0.881968	2.94342e-16	7.81918e-14
A_33_P3251148	NM_001256530	1.05974	3.28812e-16	8.67416e-14
A_23_P14165	NM_005292	1.74362	3.29946e-16	8.67416e-14
A_23_P78458	NM_021632	1.10984	3.65168e-16	9.55066e-14
A_33_P3362812	A_33_P3362812	-1.20684	3.88951e-16	1.01205e-13
A_33_P3288569	NM_001144891	-0.658142	4.38666e-16	1.13559e-13
A_24_P212072	NM_032290	-0.936795	4.98725e-16	1.28451e-13
A_33_P3330039	NM_016274	1.10837	5.19383e-16	1.33096e-13
A_33_P3370284	NM_001130071	0.499284	5.2659e-16	1.34265e-13
A_23_P369815	NM_000639	1.50552	5.29994e-16	1.34457e-13
A_33_P3256033	NM_005188	0.956767	5.48791e-16	1.38533e-13
A_21_P0000306	NR_002950	-1.16482	5.58909e-16	1.40388e-13
A_23_P104413	NM_033178	1.24944	5.66639e-16	1.41629e-13
A_21_P0000227	NR_001285	-1.07066	6.03151e-16	1.50016e-13
A_33_P3351745	NM_024070	0.932506	6.61046e-16	1.62829e-13
A_33_P3221119	NM_001282861	-1.0032	6.61086e-16	1.62829e-13
A_19_P00317447	ENST00000473756	-1.37689	7.02554e-16	1.72207e-13
GE_BrightCorner	GE_BrightCorner	1.17738	8.19964e-16	1.99622e-13
A_33_P3415526	ENST00000594933	0.639142	8.22265e-16	1.99622e-13
A_33_P3279431	NM_001007024	0.500557	8.39414e-16	2.02814e-13
A_21_P0000243	NR_002439	-1.34682	8.76318e-16	2.10727e-13
A_24_P97374	NM_005442	1.69184	9.17559e-16	2.19604e-13
A_23_P210048	NM_006037	0.931172	1.03244e-15	2.45938e-13
A_23_P69521	NM_006835	1.15221	1.0784e-15	2.55687e-13
A_23_P208143	NM_001135178	0.878895	1.11768e-15	2.63439e-13
A_33_P3290945	NM_017952	-0.874511	1.12148e-15	2.63439e-13
A_33_P3230876	NM_001004127	0.75711	1.12965e-15	2.63887e-13
A_33_P3299066	NM_006186	-1.19815	1.13379e-15	2.63887e-13
A_23_P166797	NM_022147	1.17091	1.25901e-15	2.91514e-13
A_19_P00813077	NM_001145710	-2.1155	1.26398e-15	2.91514e-13
A_21_P0002653	ENST00000435504	0.720614	1.37252e-15	3.15115e-13
A_24_P118489	NM_001080435	-1.41017	1.38315e-15	3.16126e-13
A_33_P3371650	BC052561	-2.65344	1.60198e-15	3.64497e-13
A_23_P105562	NM_000552	0.947027	1.66424e-15	3.76973e-13
A_23_P122937	NM_014800	1.03512	1.89642e-15	4.27656e-13
A_33_P3308055	NM_001282958	0.645632	2.01532e-15	4.52456e-13
A_23_P25019	NM_000946	-1.05066	2.05647e-15	4.59663e-13
A_23_P502224	NM_007326	0.640975	2.09713e-15	4.66695e-13
A_33_P3315475	NM_001080435	-1.78848	2.18225e-15	4.83515e-13
A_23_P26294	NM_012467	0.822605	2.22874e-15	4.91669e-13
A_23_P86917	NM_003824	1.02509	2.50165e-15	5.49486e-13
A_33_P3262495	NM_032772	-0.774703	2.71644e-15	5.94093e-13
A_33_P3410194	NM_005324	-1.53598	2.75971e-15	6.00964e-13
A_33_P3363120	NR_004387	-1.2157	2.80791e-15	6.08849e-13
A_21_P0000271	NR_002588	-1.43675	2.83464e-15	6.12029e-13
A_23_P5757	NM_016058	-0.886477	2.8468e-15	6.1205e-13
A_19_P00318409	NR_028272	-1.24049	3.06991e-15	6.57233e-13
A_23_P324885	NM_001123396	1.04691	3.16116e-15	6.73924e-13
A_33_P3235925	NM_024653	-0.483724	3.20891e-15	6.81243e-13
A_33_P3248900	NR_028324	1.18065	3.5209e-15	7.44362e-13
A_21_P0011505	ENST00000565421	1.35123	3.56567e-15	7.50699e-13
A_21_P0000259	NR_002565	-0.927536	3.67355e-15	7.70216e-13
A_21_P0013791	ENST00000361381	-0.852828	3.69132e-15	7.70757e-13
A_21_P0000266	NR_002581	-1.18263	3.8077e-15	7.91798e-13
A_24_P940921	NM_015046	0.923131	3.85806e-15	7.98339e-13
A_21_P0011491	TCONS_l2_00010291	1.04464	3.87062e-15	7.98339e-13
A_33_P3289745	ENST00000601917	-1.82453	3.96395e-15	8.14279e-13
A_23_P388190	NM_033081	0.706827	4.28918e-15	8.77535e-13
A_23_P356565	NM_015324	0.60422	4.44962e-15	9.06705e-13
A_21_P0011808	NM_001164315	-1.29807	4.6082e-15	9.33972e-13
A_24_P97526	NM_017801	1.12022	4.62025e-15	9.33972e-13
A_33_P3288589	THC2670760	-1.30554	4.67503e-15	9.41295e-13
A_24_P25080	NM_001024916	-0.739571	4.81245e-15	9.65135e-13
A_33_P3243649	AK129685	-1.2526	5.11318e-15	1.02141e-12
A_23_P87616	NM_001002031	0.455855	5.28147e-15	1.05089e-12
A_23_P153256	NM_198542	0.58593	5.6543e-15	1.12068e-12
A_33_P3360097	NM_000485	0.556387	6.48135e-15	1.2796e-12
A_23_P7976	NM_005321	-1.27304	6.74375e-15	1.32624e-12
A_21_P0000387	NR_003071	-1.78865	6.88765e-15	1.34931e-12
A_23_P39067	NM_003121	1.38049	7.43123e-15	1.45021e-12
A_33_P3229467	NM_004760	0.864734	7.49757e-15	1.45755e-12
A_24_P400355	NM_015949	0.668308	7.77184e-15	1.5051e-12
A_23_P63655	NM_005174	-0.669076	8.07275e-15	1.55743e-12
A_21_P0000481	NR_003939	-0.967345	8.10375e-15	1.55749e-12
A_33_P3347522	A_33_P3347522	0.875703	8.53262e-15	1.63372e-12
A_32_P62211	XR_241982	-1.04838	9.04142e-15	1.72463e-12
A_21_P0000236	NR_002326	-1.07105	9.25667e-15	1.7582e-12
A_33_P3377194	NM_033304	-0.629566	9.30077e-15	1.7582e-12
A_23_P396666	NM_015079	0.623067	9.32133e-15	1.7582e-12
A_33_P3220149	ENST00000503050	1.18607	9.71261e-15	1.82521e-12
A_23_P412321	NM_000579	2.13986	1.00025e-14	1.87275e-12
A_21_P0000344	NM_001007074	-1.19375	1.05345e-14	1.96511e-12
A_23_P2129	NM_018480	-0.655041	1.10368e-14	2.05128e-12
A_33_P3378360	NM_013237	1.33675	1.13487e-14	2.10154e-12
A_23_P372334	NM_144716	0.461309	1.24004e-14	2.28793e-12
A_33_P3381429	A_33_P3381429	1.00134	1.29567e-14	2.38193e-12
A_23_P53363	NM_033276	-0.760868	1.3154e-14	2.40947e-12
A_33_P3237567	ENST00000464610	-1.0425	1.32726e-14	2.42244e-12
A_33_P3305482	NM_020365	-0.569284	1.34639e-14	2.44854e-12
A_21_P0000346	NR_002994	-0.664834	1.3878e-14	2.51484e-12
A_21_P0013565	ENST00000479351	-1.06715	1.42392e-14	2.57111e-12
A_24_P366526	BC105992	0.934858	1.4406e-14	2.59201e-12
A_21_P0000298	NR_002916	-2.27593	1.50478e-14	2.69791e-12
A_21_P0000225	NR_000028	-2.38711	1.55342e-14	2.77532e-12
A_24_P186065	NM_176815	0.497471	1.68783e-14	3.00488e-12
A_21_P0000489	NR_004380	-0.919781	1.86224e-14	3.30379e-12
A_23_P115683	NM_024747	1.09161	1.93114e-14	3.41408e-12
A_23_P87879	NM_001781	-1.82459	1.94279e-14	3.42274e-12
A_24_P173234	NM_024840	0.740281	1.99552e-14	3.49848e-12
A_33_P3589722	NM_000051	-1.09812	1.99956e-14	3.49848e-12
A_33_P3242603	NR_027023	-0.989917	2.11243e-14	3.68325e-12
A_23_P256172	NM_199069	0.550278	2.20059e-14	3.82382e-12
A_23_P126803	NM_005717	0.921773	2.2343e-14	3.85555e-12
A_24_P225010	NM_001018	0.897171	2.23636e-14	3.85555e-12
A_23_P65768	NM_016304	-1.06461	2.24164e-14	3.85555e-12
A_24_P135902	NM_002952	0.932724	2.51117e-14	4.30454e-12
A_23_P106973	NM_006640	0.91126	2.54016e-14	4.33957e-12
A_33_P3355407	NR_004404	-1.75745	2.55218e-14	4.34547e-12
A_23_P341223	NM_014851	1.08667	2.60743e-14	4.4247e-12
A_33_P3344127	NM_003512	-1.18807	2.88303e-14	4.86172e-12
A_33_P3349269	NM_004671	-0.669735	2.88413e-14	4.86172e-12
A_33_P3268368	NM_016263	0.615567	3.09797e-14	5.2049e-12
A_24_P100351	NM_019067	0.382352	3.20098e-14	5.36021e-12
A_33_P3279059	NM_003804	0.753753	3.22915e-14	5.3896e-12
A_24_P45367	NM_020448	0.612944	3.26089e-14	5.42474e-12
A_23_P215931	NM_015344	0.87499	3.60587e-14	5.97648e-12
A_23_P71727	NM_001827	-0.931351	3.61611e-14	5.97648e-12
A_23_P152002	NM_004049	-2.13872	3.81151e-14	6.27129e-12
A_33_P3257817	AK091697	1.0966	3.81921e-14	6.27129e-12
A_33_P3289144	A_33_P3289144	-0.516168	3.89337e-14	6.37244e-12
A_19_P00809417	ENST00000570163	-0.755612	4.00219e-14	6.52949e-12
A_23_P83736	NM_001564	-0.625001	4.06692e-14	6.61383e-12
A_33_P3333863	NM_015622	-1.15362	4.10262e-14	6.64426e-12
A_24_P98613	NM_030927	0.730227	4.11182e-14	6.64426e-12
A_24_P873414	NM_001267062	0.828293	4.92438e-14	7.932e-12
A_33_P3285715	ENST00000523812	1.32314	5.51971e-14	8.8628e-12
A_23_P46149	NM_003272	0.61991	6.36477e-14	1.01874e-11
A_33_P3286739	THC2651728	0.485857	6.38562e-14	1.01887e-11
A_21_P0014028	AF318328	1.6842	6.42127e-14	1.02134e-11
A_21_P0000168	NM_001206682	-0.635892	6.59393e-14	1.04553e-11
A_33_P3342081	NM_001198	1.27527	6.71966e-14	1.06215e-11
A_33_P3340862	NM_001146685	0.78952	6.79726e-14	1.07108e-11
A_23_P145024	NM_000024	1.24756	7.10634e-14	1.11631e-11
A_24_P74371	NM_000308	0.581145	7.2489e-14	1.13216e-11
A_24_P941051	NM_015235	0.676584	7.25187e-14	1.13216e-11
A_21_P0011397	NR_026589	-1.64155	7.98751e-14	1.24319e-11
A_23_P89123	NM_006324	-0.51876	8.16149e-14	1.26638e-11
A_23_P24275	NR_027709	-0.761507	8.30935e-14	1.28539e-11
A_32_P15421	NM_152267	0.581355	8.50977e-14	1.31239e-11
A_23_P152727	NM_014798	0.841535	9.16624e-14	1.40935e-11
A_23_P122233	NM_001014990	-0.467179	9.76119e-14	1.49629e-11
A_33_P3352687	NR_028326	1.41891	9.84667e-14	1.50485e-11
A_21_P0000470	NR_003695	-0.921625	1.00266e-13	1.52775e-11
A_23_P6535	NM_138433	1.16002	1.01198e-13	1.53732e-11
A_24_P135427	NR_036508	0.807217	1.02169e-13	1.54745e-11
A_21_P0005189	ENST00000484550	0.865843	1.0744e-13	1.62244e-11
A_23_P75283	NM_006744	-0.704524	1.08549e-13	1.63432e-11
A_33_P3333038	NM_002824	1.54379	1.10238e-13	1.65485e-11
A_23_P35399	NM_145869	0.840037	1.15024e-13	1.7216e-11
A_24_P225970	NM_001012409	-1.00455	1.19303e-13	1.77674e-11
A_33_P3253214	ENST00000369161	-0.969003	1.19409e-13	1.77674e-11
A_33_P3326772	NM_001008395	0.911988	1.20023e-13	1.78066e-11
A_23_P30634	NM_021813	1.14189	1.20976e-13	1.78957e-11
A_23_P16652	NM_152791	0.502956	1.2573e-13	1.85448e-11
A_21_P0012235	TCONS_l2_00017538	1.07424	1.26772e-13	1.86444e-11
A_24_P193582	NM_017702	-0.589403	1.30265e-13	1.91027e-11
A_19_P00318361	NR_033373	-1.0647	1.32435e-13	1.9365e-11
A_23_P253561	NM_024331	0.507622	1.35423e-13	1.97449e-11
A_33_P3384775	ENST00000398497	-1.24459	1.36987e-13	1.99157e-11
A_32_P177024	NM_016038	-0.939332	1.47314e-13	2.13559e-11
A_33_P3410206	NM_004913	0.85664	1.54649e-13	2.23554e-11
A_23_P134714	NM_005836	-0.616417	1.55157e-13	2.2365e-11
A_33_P3399028	NM_006852	-1.60947	1.58643e-13	2.28028e-11
A_33_P3229037	A_33_P3229037	-1.61088	1.62741e-13	2.33258e-11
A_21_P0000242	NR_002437	-1.04465	1.65751e-13	2.36903e-11
A_24_P273666	NM_001077489	0.817168	1.69354e-13	2.41372e-11
A_33_P3409625	NM_005775	1.24944	1.73626e-13	2.46767e-11
A_24_P576174	NM_018403	0.662767	1.8416e-13	2.61008e-11
A_23_P350107	NM_030961	0.593825	1.85227e-13	2.61789e-11
A_23_P164528	NM_015285	0.788405	1.9332e-13	2.72469e-11
A_33_P3316505	NR_002907	-1.84136	1.95384e-13	2.74615e-11
A_23_P203305	NM_144981	-0.923665	2.0258e-13	2.83942e-11
A_21_P0013564	NM_001201380	-1.18164	2.05994e-13	2.87549e-11
A_23_P72853	NM_032889	0.601226	2.06287e-13	2.87549e-11
A_33_P3418170	NM_014314	1.25538	2.08184e-13	2.89399e-11
A_33_P3456341	NM_001170804	-0.387319	2.10651e-13	2.92028e-11
A_33_P3585268	NM_001282619	1.37562	2.13555e-13	2.95246e-11
A_32_P82475	NR_003138	-0.639082	2.35092e-13	3.2414e-11
A_21_P0000482	NR_003940	-0.503917	2.40092e-13	3.30136e-11
A_33_P3260654	ENST00000466254	0.898455	2.43725e-13	3.34226e-11
A_21_P0008856	ENST00000560626	-1.76822	2.53656e-13	3.46906e-11
A_23_P204252	NM_002355	0.642852	2.6417e-13	3.60315e-11
A_21_P0000131	NM_001195563	-0.485424	2.68829e-13	3.65687e-11
A_33_P3286278	NM_002087	1.27202	2.77758e-13	3.76823e-11
A_21_P0000323	NR_002969	-1.16837	2.86296e-13	3.8737e-11
A_23_P333129	NM_001177376	0.891482	2.90718e-13	3.92266e-11
A_33_P3420496	NR_003015	-0.91365	2.91461e-13	3.92266e-11
A_24_P58242	A_24_P58242	-0.81683	3.047e-13	4.08999e-11
A_19_P00805833	ENST00000570163	-0.748486	3.17303e-13	4.24792e-11
A_21_P0000472	NR_003701	-0.829793	3.40024e-13	4.54013e-11
A_21_P0008857	TCONS_00024175	-1.68681	3.49618e-13	4.65597e-11
A_21_P0013923	A_21_P0013923	-1.11487	3.64933e-13	4.84721e-11
A_33_P3279715	NM_152896	-0.948238	3.73298e-13	4.94537e-11
A_21_P0000255	NR_002561	-1.94407	3.87687e-13	5.12262e-11
A_33_P3275668	NM_004639	1.05272	4.02075e-13	5.29893e-11
A_33_P3393694	NM_015710	0.871352	4.10751e-13	5.39925e-11
A_23_P376735	NM_153219	0.435817	4.1443e-13	5.43352e-11
A_23_P353742	NM_017749	0.495486	4.23188e-13	5.53405e-11
A_33_P3280945	NR_036473	-0.653611	4.42271e-13	5.76874e-11
A_21_P0000258	NR_002564	-1.95114	4.4824e-13	5.83161e-11
A_33_P3239849	NM_201397	0.735763	4.50655e-13	5.84803e-11
A_23_P131208	NM_006186	-1.04008	4.56052e-13	5.90296e-11
A_21_P0000109	NM_001190706	-1.19196	4.60022e-13	5.93921e-11
A_33_P3317576	NM_001195643	0.531908	4.87255e-13	6.27483e-11
A_23_P122443	NM_005319	-0.822744	4.94854e-13	6.35655e-11
A_23_P89921	NM_013256	0.622769	5.16459e-13	6.61732e-11
A_23_P6151	NM_002657	0.640221	5.45174e-13	6.96765e-11
A_33_P3283780	NM_015898	0.473774	5.46593e-13	6.96824e-11
A_23_P79231	NM_134442	0.892138	5.52888e-13	7.03083e-11
A_21_P0000207	NM_001267699	-0.740696	5.5919e-13	7.09318e-11
A_33_P3380383	NM_001099221	0.888329	5.61002e-13	7.09843e-11
A_23_P30495	NM_000859	0.604712	5.69648e-13	7.18989e-11
A_33_P3354322	NM_201397	1.09214	5.72528e-13	7.20831e-11
A_21_P0000382	NR_003059	-1.41475	5.80451e-13	7.28997e-11
A_33_P3299599	NM_001166175	0.911267	5.92051e-13	7.41731e-11
A_21_P0012341	TCONS_l2_00018327	-0.537516	6.00638e-13	7.50634e-11
A_24_P43588	NM_001003690	0.488142	6.10829e-13	7.61496e-11
A_21_P0000833	NR_038908	0.696148	6.14304e-13	7.6395e-11
A_32_P94722	NM_052893	0.868781	6.24558e-13	7.74803e-11
A_23_P52647	NM_006795	0.759761	6.44329e-13	7.97381e-11
A_23_P120942	NM_001469	0.631846	6.86738e-13	8.46397e-11
A_23_P29384	NM_033210	0.74872	6.87273e-13	8.46397e-11
A_23_P77310	NM_022473	0.660648	7.38967e-13	9.07856e-11
A_33_P3753757	AK095652	0.644786	7.67821e-13	9.40345e-11
A_21_P0000348	NR_002996	-0.83187	7.69119e-13	9.40345e-11
A_23_P71094	NM_024523	0.748559	8.51699e-13	1.03881e-10
A_33_P3503537	AK091571	0.731396	8.89483e-13	1.08229e-10
A_33_P3301689	NM_182975	-0.850728	9.56481e-13	1.16103e-10
A_23_P212354	NM_001123041	1.95965	9.82704e-13	1.19001e-10
A_33_P3417176	ENST00000400768	0.936941	1.01084e-12	1.22117e-10
A_33_P3635136	BF346224	-1.39666	1.07496e-12	1.29554e-10
A_33_P3311637	NM_016106	-0.799912	1.1267e-12	1.35469e-10
A_32_P171313	NM_021629	0.68442	1.17395e-12	1.40816e-10
A_33_P3371769	A_33_P3371769	-0.928499	1.19736e-12	1.43285e-10
A_21_P0011263	TCONS_l2_00008016	-0.481845	1.23224e-12	1.46803e-10
A_21_P0007844	ENST00000504409	0.847844	1.23254e-12	1.46803e-10
A_23_P415633	NM_001174103	-0.590898	1.23748e-12	1.47046e-10
A_32_P87013	NM_000584	-2.03116	1.29058e-12	1.52997e-10
A_21_P0000237	NR_002327	-1.14805	1.32115e-12	1.56256e-10
A_32_P32653	NM_152699	0.365495	1.32628e-12	1.56497e-10
A_33_P3318646	NM_015722	0.808061	1.33856e-12	1.57581e-10
A_21_P0000350	NR_002999	-0.798084	1.34891e-12	1.58241e-10
A_24_P290163	ENST00000337787	-0.619011	1.35041e-12	1.58241e-10
A_33_P3364263	NM_030915	1.21437	1.40526e-12	1.6429e-10
A_23_P127394	NM_021117	0.401515	1.44431e-12	1.68466e-10
A_24_P260639	NM_005320	-1.49898	1.46514e-12	1.70503e-10
A_21_P0011842	NM_001135650	-0.651778	1.5487e-12	1.79816e-10
A_23_P11800	NM_018584	-0.654484	1.56191e-12	1.80936e-10
A_23_P405707	ENST00000490976	0.69252	1.63182e-12	1.88603e-10
A_21_P0011384	NR_003661	-0.830876	1.65202e-12	1.90504e-10
A_33_P3366336	NM_001024401	0.491035	1.66154e-12	1.91168e-10
A_33_P3317553	NR_036650	-1.51241	1.68006e-12	1.92861e-10
A_33_P3397801	ENST00000589754	-0.844334	1.68987e-12	1.93333e-10
A_33_P3373298	NR_040585	-0.471083	1.69179e-12	1.93333e-10
A_33_P3248519	NM_005496	-1.29295	1.70296e-12	1.94172e-10
A_19_P00800114	NM_001099668	-0.555825	1.74159e-12	1.98131e-10
A_23_P250994	NM_014885	-0.597773	1.75876e-12	1.99637e-10
A_23_P61042	ENST00000390539	1.27336	1.80954e-12	2.04943e-10
A_23_P70398	NM_001025370	-1.00174	1.8441e-12	2.08391e-10
A_21_P0000493	NR_004388	-1.36059	1.87244e-12	2.11124e-10
A_24_P943613	NM_015173	0.934402	1.88492e-12	2.1206e-10
A_24_P207139	NM_033238	0.556646	1.89799e-12	2.13058e-10
A_33_P3229239	ENST00000369167	-2.00973	1.90914e-12	2.13836e-10
A_33_P3279861	AF194718	1.06901	1.92138e-12	2.14733e-10
A_24_P142228	NM_033251	1.06995	1.93117e-12	2.15353e-10
A_33_P3265803	NM_001002035	0.605899	1.96555e-12	2.18706e-10
A_21_P0013910	NM_001099285	1.01365	2.03659e-12	2.26115e-10
A_24_P839254	NM_001098783	0.556782	2.05396e-12	2.27546e-10
A_21_P0000379	NR_003056	-2.91658	2.05986e-12	2.27702e-10
A_21_P0000750	NR_038285	-0.612799	2.09856e-12	2.31476e-10
A_33_P3280845	NM_006288	-0.846075	2.1443e-12	2.36008e-10
A_33_P3245489	NM_213604	1.13805	2.27853e-12	2.50239e-10
A_33_P3343220	NM_001029885	0.434845	2.30631e-12	2.52743e-10
A_23_P159650	NM_001866	-1.05134	2.35308e-12	2.57312e-10
A_24_P943566	ENST00000379350	-1.48488	2.38655e-12	2.60411e-10
A_33_P3390024	NM_001282314	-0.543325	2.45341e-12	2.67132e-10
A_21_P0000276	NR_002598	-1.71234	2.45874e-12	2.67139e-10
A_23_P154086	NM_004328	-0.755109	2.58706e-12	2.80481e-10
A_24_P521994	NM_017644	0.693493	2.62449e-12	2.83932e-10
A_33_P3212650	ENST00000318787	-0.44712	2.68334e-12	2.8968e-10
A_23_P30024	NM_003998	0.784376	2.69914e-12	2.90768e-10
A_23_P145	NM_000191	0.650878	2.71505e-12	2.91862e-10
A_23_P157449	NM_005034	-0.747119	2.727e-12	2.92527e-10
A_21_P0010308	NR_038883	1.07837	2.7813e-12	2.97722e-10
A_24_P109432	NM_001114132	-1.91316	2.80686e-12	2.99826e-10
A_33_P3570223	BX648289	0.862023	2.8485e-12	3.03634e-10
A_23_P404481	NM_001400	1.77982	2.88735e-12	3.06686e-10
A_33_P3241190	NM_005431	-0.692473	2.88921e-12	3.06686e-10
A_23_P137931	NM_000677	0.975598	2.90016e-12	3.07205e-10
A_21_P0012568	NM_030930	0.550635	2.91468e-12	3.08067e-10
A_21_P0004296	TCONS_00010091	0.504192	2.92604e-12	3.08067e-10
A_33_P3407374	A_33_P3407374	0.886367	2.92651e-12	3.08067e-10
A_21_P0000563	NR_028374	-1.12468	2.95158e-12	3.10063e-10
A_33_P3508717	NR_027183	0.721315	3.028e-12	3.17433e-10
A_33_P3383189	NM_001145250	0.849222	3.07108e-12	3.21286e-10
A_33_P3339376	BC110288	-1.48825	3.20744e-12	3.3478e-10
A_33_P3344229	NM_003538	-1.3769	3.21326e-12	3.3478e-10
A_21_P0012079	NR_024373	-0.499207	3.25723e-12	3.38665e-10
A_21_P0000134	NM_001197020	0.506193	3.29156e-12	3.41535e-10
A_24_P96403	NM_001001890	0.782504	3.55758e-12	3.68384e-10
A_33_P3289976	A_33_P3289976	0.814387	3.57777e-12	3.6972e-10
A_33_P3224020	BC033982	0.987687	3.66863e-12	3.78339e-10
A_23_P438	NM_017773	1.03381	3.68014e-12	3.78756e-10
A_24_P348083	BC093850	0.778858	3.70226e-12	3.80261e-10
A_24_P136182	NR_026676	0.677101	3.94589e-12	4.04466e-10
A_24_P416411	NM_000286	0.522243	3.98443e-12	4.07593e-10
A_24_P258051	NM_032844	-0.683886	4.07144e-12	4.15656e-10
A_21_P0000378	NR_003055	-2.36568	4.17242e-12	4.25052e-10
A_32_P91042	NR_027406	0.839169	4.18024e-12	4.25052e-10
A_23_P107744	NM_030760	1.32801	4.19701e-12	4.25904e-10
A_32_P137939	NM_001101	1.25122	4.22572e-12	4.27961e-10
A_23_P416774	NM_016929	0.807811	4.34158e-12	4.3882e-10
A_21_P0013924	A_21_P0013924	-1.12242	4.45344e-12	4.49231e-10
A_23_P250385	NM_005322	-1.32004	4.58052e-12	4.61133e-10
A_23_P152906	NM_000697	1.07318	4.64295e-12	4.66492e-10
A_33_P3436316	NM_001164603	-0.996939	4.71946e-12	4.73243e-10
A_33_P3337500	ENST00000390450	0.656602	4.82692e-12	4.83063e-10
A_23_P104692	NM_145065	0.42043	5.0685e-12	5.06241e-10
A_23_P373927	NM_015051	0.674128	5.14163e-12	5.12537e-10
A_24_P29277	NM_001130105	0.709874	5.22732e-12	5.20057e-10
A_19_P00321361	NR_015431	-1.1396	5.36057e-12	5.3227e-10
A_23_P325661	NM_003435	0.505063	5.38605e-12	5.33755e-10
A_33_P3363012	NM_014502	0.528692	5.49596e-12	5.43586e-10
A_23_P127367	NM_021173	0.519006	5.59804e-12	5.52605e-10
A_23_P387071	NM_052857	0.978762	5.61108e-12	5.52817e-10
A_33_P3411397	NM_001636	0.568984	5.65898e-12	5.56455e-10
A_24_P294124	NM_014755	0.566676	5.73116e-12	5.62463e-10
A_23_P136817	NM_014708	-0.563811	5.76993e-12	5.65175e-10
A_33_P3258362	NM_000517	1.04962	5.82517e-12	5.69486e-10
A_24_P223604	NM_015496	0.426004	5.89852e-12	5.75548e-10
A_33_P3252043	NM_000918	0.390222	5.95608e-12	5.80049e-10
A_24_P355876	NM_003217	0.877826	6.03038e-12	5.8616e-10
A_21_P0000054	NM_001164811	-0.524397	6.06787e-12	5.88676e-10
A_33_P3386459	NM_001030055	-1.58438	6.19967e-12	6.00299e-10
A_23_P137697	NM_003005	1.0562	6.22309e-12	6.00299e-10
A_23_P252711	NM_016027	-0.499428	6.22316e-12	6.00299e-10
A_33_P3254695	NR_004404	-1.51703	6.23978e-12	6.0076e-10
A_33_P3364869	AK023341	-1.58087	6.38439e-12	6.13519e-10
A_23_P45917	NM_001826	-0.516177	6.64736e-12	6.37581e-10
A_24_P217848	NM_003510	-0.753427	6.71964e-12	6.43298e-10
A_23_P127557	NM_198439	0.540597	6.94831e-12	6.63936e-10
A_23_P83923	NM_024836	0.449669	7.03216e-12	6.70686e-10
A_21_P0000377	NR_003054	-1.01981	7.06461e-12	6.72516e-10
A_21_P0000352	NR_003005	-1.88042	7.11278e-12	6.75834e-10
A_24_P218587	NM_004268	0.645791	7.16766e-12	6.79776e-10
A_32_P460973	NM_005516	1.23094	7.27208e-12	6.88391e-10
A_21_P0000316	NR_002960	-0.924053	7.44737e-12	7.03672e-10
A_23_P120170	NM_145702	-0.434094	7.51592e-12	7.08829e-10
A_23_P59798	NM_013446	1.12612	7.81302e-12	7.35482e-10
A_23_P18292	NM_001034996	0.857995	7.88487e-12	7.40871e-10
A_23_P69310	NM_003965	0.94966	7.94925e-12	7.4554e-10
A_24_P371758	NM_032479	-0.614304	8.09615e-12	7.57916e-10
A_33_P3303031	BC133006	1.27848	8.18152e-12	7.64498e-10
A_33_P3402570	NM_014167	-0.71366	8.2368e-12	7.68248e-10
A_24_P787897	NM_022166	0.579314	8.28876e-12	7.71676e-10
A_23_P86493	NM_006562	0.880396	8.31655e-12	7.72845e-10
A_21_P0000484	NR_003942	-0.940886	8.37679e-12	7.76416e-10
A_21_P0000206	NR_000006	-1.42605	8.38558e-12	7.76416e-10
A_21_P0000855	NR_038966	1.31841	8.41262e-12	7.77501e-10
A_23_P102770	NM_016100	-0.379905	8.80471e-12	8.12258e-10
A_24_P132383	NM_175571	2.03956	8.83803e-12	8.13853e-10
A_33_P3312985	NR_103718	-1.35888	9.12238e-12	8.38515e-10
A_23_P141636	NM_014740	0.687368	9.19899e-12	8.41921e-10
A_33_P3299436	A_33_P3299436	0.830477	9.20519e-12	8.41921e-10
A_24_P166407	NM_003544	-0.954263	9.20921e-12	8.41921e-10
A_33_P3573141	AK057085	0.724209	9.26875e-12	8.4584e-10
A_24_P386639	NM_016526	0.411939	9.36559e-12	8.53143e-10
A_23_P70480	NM_003546	-0.745403	9.60633e-12	8.73505e-10
A_23_P81859	NM_080596	-0.827164	9.64405e-12	8.75366e-10
A_33_P3389133	NM_001178117	-2.08728	9.6738e-12	8.76498e-10
A_21_P0013527	ENST00000521696	-0.558602	1.00614e-11	9.09159e-10
A_23_P428184	NM_021065	-0.789775	1.00701e-11	9.09159e-10
A_33_P3292854	NM_004343	0.453451	1.0246e-11	9.234e-10
A_24_P23625	ENST00000360954	0.741212	1.03483e-11	9.30179e-10
A_23_P206612	NM_020718	-0.468125	1.03579e-11	9.30179e-10
A_24_P77364	NM_212552	-0.481873	1.06645e-11	9.55996e-10
A_23_P7282	NM_153702	0.678337	1.06831e-11	9.55996e-10
A_33_P3357097	NR_034004	0.701779	1.07986e-11	9.64634e-10
A_33_P3417222	ENST00000378430	1.11496	1.09471e-11	9.76173e-10
A_23_P120335	NM_006554	-0.507646	1.11245e-11	9.9026e-10
A_33_P3221680	NM_001031	1.05432	1.11536e-11	9.91104e-10
A_33_P3281151	NM_003902	-0.456803	1.16022e-11	1.02916e-09
A_33_P3246505	ENST00000375322	-1.29093	1.19887e-11	1.0616e-09
A_23_P154065	NM_006000	0.667262	1.22239e-11	1.08054e-09
A_33_P3244181	NM_001537	-0.718554	1.23427e-11	1.08914e-09
A_24_P273143	NR_024204	-0.492682	1.24167e-11	1.09377e-09
A_33_P3321507	NM_001080495	1.40285	1.25202e-11	1.10097e-09
A_23_P429998	NM_006732	-1.66127	1.25773e-11	1.10408e-09
A_23_P257198	NM_002495	-0.622445	1.26491e-11	1.10812e-09
A_33_P3334443	NM_001252271	0.650819	1.2667e-11	1.10812e-09
A_33_P3329597	NM_212550	0.58428	1.2769e-11	1.11513e-09
A_23_P408285	NM_153026	0.47467	1.32911e-11	1.15852e-09
A_23_P120227	NM_030915	0.922768	1.33116e-11	1.15852e-09
A_32_P197489	NM_015995	0.92576	1.34587e-11	1.16931e-09
A_19_P00807384	ENST00000586784	0.919896	1.35542e-11	1.17559e-09
A_33_P3409477	NM_032873	0.516179	1.35773e-11	1.17559e-09
A_21_P0000351	NR_003004	-1.26345	1.37693e-11	1.19019e-09
A_33_P3238461	A_33_P3238461	0.703394	1.44784e-11	1.24935e-09
A_33_P3280030	NM_145246	-1.31147	1.46106e-11	1.25862e-09
A_23_P153745	NM_006332	1.01018	1.46577e-11	1.26054e-09
A_23_P161190	NM_003380	1.15664	1.49523e-11	1.2837e-09
A_23_P28638	NM_017958	0.738035	1.54294e-11	1.32242e-09
A_33_P3400477	NM_001282936	-1.69629	1.60341e-11	1.37193e-09
A_23_P27606	NM_004843	0.798664	1.65198e-11	1.41111e-09
A_19_P00808348	ENST00000586784	0.942268	1.66153e-11	1.41688e-09
A_23_P69452	NM_016216	0.500674	1.66914e-11	1.42098e-09
A_33_P3398862	NM_004040	-0.820528	1.72964e-11	1.47002e-09
A_33_P3257944	A_33_P3257944	-1.25032	1.76192e-11	1.49495e-09
A_23_P97296	NM_018090	0.481618	1.78772e-11	1.51431e-09
A_33_P3278906	NM_198513	0.621246	1.79995e-11	1.52213e-09
A_21_P0000252	NR_002450	-1.28878	1.82554e-11	1.5412e-09
A_33_P3250343	NR_028326	0.893411	1.84033e-11	1.5511e-09
A_23_P88740	NM_018455	-0.733877	1.89911e-11	1.59799e-09
A_23_P43557	NM_024820	-1.86666	1.95068e-11	1.63866e-09
A_33_P3296303	NM_016410	-0.738593	2.0087e-11	1.68462e-09
A_33_P3250068	NM_014748	0.538415	2.02198e-11	1.69296e-09
A_33_P3246997	ENST00000311571	-0.635704	2.02595e-11	1.69349e-09
A_33_P3263319	ENST00000390551	1.23469	2.03624e-11	1.69929e-09
A_23_P160742	NM_053274	-0.587816	2.0476e-11	1.70596e-09
A_23_P81770	NM_003463	-0.609427	2.07346e-11	1.72467e-09
A_23_P146417	NM_032012	0.545013	2.13193e-11	1.77041e-09
A_21_P0001518	TCONS_00001523	0.529787	2.15629e-11	1.78772e-09
A_33_P3301876	A_33_P3301876	-0.69574	2.2737e-11	1.88198e-09
A_33_P3357918	NM_012088	0.42183	2.29041e-11	1.89272e-09
A_33_P3383287	ENST00000354995	-0.559552	2.30591e-11	1.90026e-09
A_23_P500601	NM_033017	0.782657	2.30702e-11	1.90026e-09
A_21_P0009266	TCONS_00025471	0.946865	2.3236e-11	1.91081e-09
A_32_P75299	NM_001134484	-0.694776	2.42893e-11	1.99419e-09
A_24_P268893	NM_144721	0.489106	2.44177e-11	2.0015e-09
A_21_P0010296	TCONS_00029171	0.591923	2.45387e-11	2.00818e-09
A_23_P42588	NM_018384	2.11344	2.46569e-11	2.0146e-09
A_33_P3218797	ENST00000370177	1.33985	2.49123e-11	2.03219e-09
A_24_P76358	A_24_P76358	-1.24662	2.49958e-11	2.03573e-09
ERCC-00170_100	DQ516773	0.287845	2.54295e-11	2.06774e-09
A_24_P63262	NM_002950	0.40063	2.57965e-11	2.09422e-09
A_21_P0010684	ENST00000457084	-1.05252	2.58757e-11	2.09701e-09
A_23_P13382	NM_001013254	1.02772	2.59136e-11	2.09701e-09
A_33_P3362320	A_33_P3362320	0.433874	2.62502e-11	2.12087e-09
A_33_P3354137	NM_030885	0.739855	2.6437e-11	2.13257e-09
A_33_P3303394	A_33_P3303394	1.23794	2.70191e-11	2.17607e-09
A_24_P89891	NM_005658	0.808404	2.80412e-11	2.25185e-09
A_23_P309850	NM_152260	0.460506	2.80488e-11	2.25185e-09
A_24_P294842	NM_000332	0.618792	2.89739e-11	2.32245e-09
A_23_P423197	NM_002957	0.976024	2.98656e-11	2.39014e-09
A_23_P54816	NM_001694	1.07344	3.02576e-11	2.4177e-09
A_23_P166280	ENST00000407780	0.466626	3.03237e-11	2.41917e-09
A_21_P0000257	NR_002563	-1.56729	3.04851e-11	2.42823e-09
A_24_P294832	NM_003463	-0.445384	3.06697e-11	2.4391e-09
A_33_P3565787	NR_027329	0.4409	3.08133e-11	2.44669e-09
A_19_P00321795	ENST00000415215	-0.480655	3.0944e-11	2.45323e-09
A_33_P3224307	NR_003010	-0.504958	3.13645e-11	2.48269e-09
A_33_P3364498	A_33_P3364498	-2.32547	3.14291e-11	2.48392e-09
A_23_P1962	NM_004585	0.363692	3.16436e-11	2.49699e-09
A_24_P258846	NM_172390	0.560997	3.17767e-11	2.5036e-09
A_23_P406071	ENST00000408913	-0.895361	3.20529e-11	2.52145e-09
A_33_P3272461	NM_014168	-0.5526	3.21968e-11	2.52884e-09
A_21_P0013528	ENST00000521696	-0.453814	3.24114e-11	2.54177e-09
A_33_P3275826	A_33_P3275826	1.14511	3.2778e-11	2.56655e-09
A_33_P3355014	NM_182526	0.72359	3.33772e-11	2.60944e-09
A_23_P432545	NM_173584	-0.631571	3.38616e-11	2.64143e-09
A_19_P00802413	NM_001142864	0.43969	3.38905e-11	2.64143e-09
A_33_P3771039	A_33_P3771039	0.756935	3.50655e-11	2.72603e-09
A_23_P418031	NM_001136265	0.757959	3.50834e-11	2.72603e-09
A_19_P00317824	ENST00000415215	-0.506838	3.53892e-11	2.74559e-09
A_21_P0003183	TCONS_00006679	-1.55594	3.56149e-11	2.75887e-09
A_23_P432610	NM_153029	0.514356	3.63688e-11	2.81299e-09
A_33_P3389286	NM_006142	-0.763384	3.6659e-11	2.83111e-09
A_33_P3278200	ENST00000495892	-0.968079	3.686e-11	2.84231e-09
A_23_P97221	NM_015911	0.45018	3.71274e-11	2.85448e-09
A_23_P161338	NM_021129	-0.577916	3.71304e-11	2.85448e-09
A_23_P57819	NM_014760	0.627215	3.72613e-11	2.85808e-09
A_33_P3306153	NM_032506	-3.14714	3.72898e-11	2.85808e-09
A_21_P0003710	TCONS_00008408	0.688395	3.76989e-11	2.88507e-09
A_33_P3267186	NM_001682	0.65608	3.7815e-11	2.8896e-09
A_33_P3334448	NR_002324	-0.803978	3.83396e-11	2.92387e-09
A_33_P3424577	ENST00000570538	0.8168	3.83787e-11	2.92387e-09
A_23_P132388	NM_005138	-0.45353	3.88151e-11	2.95268e-09
A_24_P185394	NM_019884	0.365509	3.9216e-11	2.97871e-09
A_23_P153286	NM_006630	0.733875	3.99337e-11	3.02869e-09
A_21_P0006914	TCONS_00018337	0.563215	4.0675e-11	3.08031e-09
A_23_P11995	NM_002574	0.365264	4.21159e-11	3.18468e-09
A_21_P0000218	NR_000018	-1.05846	4.46312e-11	3.36986e-09
A_21_P0010575	ENST00000420335	-0.604749	4.51297e-11	3.40243e-09
A_33_P3241043	A_33_P3241043	0.850557	4.52632e-11	3.40743e-09
A_21_P0000463	NR_003688	-1.81449	4.5448e-11	3.41627e-09
A_23_P202658	NM_000852	0.649381	4.5579e-11	3.42106e-09
A_33_P3304170	NM_002649	0.736505	4.67943e-11	3.50709e-09
A_33_P3339701	A_33_P3339701	-0.52835	4.75898e-11	3.56145e-09
A_21_P0000491	NR_004383	-1.09877	4.78918e-11	3.57876e-09
A_24_P886040	NM_152624	0.789769	4.89494e-11	3.65241e-09
A_33_P3401990	NM_013378	1.22916	4.92899e-11	3.67243e-09
A_23_P342067	NM_175866	0.602447	4.94715e-11	3.68055e-09
A_23_P120414	NM_003404	0.671938	5.02931e-11	3.7362e-09
A_23_P11915	NM_017686	0.435101	5.12627e-11	3.80266e-09
A_19_P00318715	NR_015431	-0.968533	5.14472e-11	3.81077e-09
A_23_P119095	NM_006663	-0.6931	5.36271e-11	3.95753e-09
A_32_P194246	NM_015226	0.45413	5.36484e-11	3.95753e-09
A_23_P102117	NM_025216	0.68397	5.36625e-11	3.95753e-09
A_23_P111481	NM_015908	-0.575076	5.41071e-11	3.98453e-09
A_24_P753476	NR_002942	0.683464	5.45281e-11	4.00971e-09
A_33_P3419545	NM_001193478	-0.570209	5.48926e-11	4.03068e-09
A_23_P216655	NM_014788	0.730218	5.49859e-11	4.03169e-09
A_23_P50919	NM_006216	-0.718493	5.61224e-11	4.10908e-09
A_33_P3339375	NM_001039841	-0.5856	5.69346e-11	4.16255e-09
A_21_P0011184	TCONS_l2_00007206	-0.895417	5.89019e-11	4.30017e-09
A_23_P500614	NM_001243	0.816049	6.04405e-11	4.40405e-09
A_23_P33022	NM_021128	0.385967	6.04984e-11	4.40405e-09
A_33_P3407742	NM_001033556	-0.77009	6.07685e-11	4.41738e-09
A_33_P3330125	NM_001278302	0.678674	6.10326e-11	4.43024e-09
A_24_P301629	NM_003445	0.412112	6.24623e-11	4.52753e-09
A_21_P0000278	NR_002604	-1.6982	6.32111e-11	4.57528e-09
A_23_P77568	NM_001037808	0.428142	6.41934e-11	4.63975e-09
A_21_P0000240	NR_002435	-0.904784	6.4671e-11	4.66763e-09
A_21_P0000386	NR_003070	-1.78056	6.51292e-11	4.69402e-09
A_33_P3263417	NR_015431	-1.03595	6.59991e-11	4.74997e-09
A_21_P0000287	NR_002746	-0.60952	6.63109e-11	4.76565e-09
A_24_P412976	NM_018273	-0.866678	6.72434e-11	4.82583e-09
A_32_P184367	NM_006013	0.952043	6.77945e-11	4.85851e-09
A_33_P3356220	NM_001165937	1.18271	6.829e-11	4.87683e-09
A_23_P165355	NM_005687	-0.502451	6.83053e-11	4.87683e-09
A_23_P74114	NM_182633	-0.740629	6.83385e-11	4.87683e-09
A_33_P3318414	NM_012292	0.980561	6.88891e-11	4.90065e-09
A_24_P316257	NM_176677	0.398932	6.89364e-11	4.90065e-09
A_23_P63402	NM_013296	-0.515974	6.8962e-11	4.90065e-09
A_33_P3312682	NM_020695	0.386207	6.94186e-11	4.9262e-09
A_23_P202219	NM_015916	1.07791	7.08066e-11	5.01768e-09
A_23_P59358	NM_173830	-1.50087	7.13614e-11	5.04994e-09
A_24_P721898	NM_001002860	0.61371	7.1942e-11	5.08393e-09
ERCC-00079_170	DQ883652	0.200612	7.23574e-11	5.10618e-09
A_23_P309381	NM_001040874	-1.03837	7.47746e-11	5.26943e-09
A_33_P3282556	NM_024600	1.46117	7.56652e-11	5.3248e-09
A_23_P168828	NM_005655	-1.12002	7.70427e-11	5.41423e-09
A_23_P83045	NM_007126	0.370936	7.74206e-11	5.43326e-09
A_21_P0013654	TCONS_l2_00029355	0.49822	7.78185e-11	5.45364e-09
A_23_P66664	NM_133439	-1.11884	7.84238e-11	5.48847e-09
A_33_P3381870	NM_001978	0.942958	8.3251e-11	5.81828e-09
A_33_P3290955	NR_024207	-0.795899	8.39313e-11	5.85776e-09
A_33_P3310415	AY358259	-1.12281	8.4098e-11	5.86133e-09
A_32_P178966	NM_001100829	1.03554	8.62599e-11	6.00376e-09
A_33_P3346663	NM_004069	0.497873	8.96512e-11	6.23125e-09
A_24_P264207	NM_002823	0.98473	9.04525e-11	6.27835e-09
A_23_P135769	NM_001101	0.551729	9.13351e-11	6.33095e-09
A_33_P3399101	ENST00000342020	-0.600917	9.15446e-11	6.33681e-09
A_21_P0002437	TCONS_00005144	-0.517526	9.45521e-11	6.53608e-09
A_32_P221799	NM_003514	-0.896747	9.47156e-11	6.53847e-09
A_33_P3310286	THC2730129	-0.845942	9.48962e-11	6.54203e-09
A_24_P419211	NM_004685	0.677242	9.55551e-11	6.57852e-09
A_23_P57036	NM_001250	0.487126	9.57925e-11	6.58593e-09
A_33_P3304696	AF058072	0.874015	9.74311e-11	6.68807e-09
A_19_P00322977	NR_015431	-1.01098	9.75418e-11	6.68807e-09
A_23_P367676	NM_015477	0.390464	9.9851e-11	6.83717e-09
A_33_P3415221	A_33_P3415221	-1.02727	1.01875e-10	6.96025e-09
A_33_P3226154	ENST00000390237	1.18604	1.01923e-10	6.96025e-09
A_21_P0004331	TCONS_00010167	0.505638	1.06099e-10	7.23573e-09
A_21_P0005228	ENST00000450016	-1.14767	1.06782e-10	7.27252e-09
A_21_P0013805	NR_034031	-0.665637	1.08293e-10	7.36552e-09
A_33_P3288694	ENST00000606971	-0.533004	1.10878e-10	7.53125e-09
A_33_P3241021	ENST00000416624	-1.40524	1.11714e-10	7.57788e-09
A_23_P139575	NM_001005354	0.799745	1.12378e-10	7.61277e-09
A_33_P3263938	NM_203347	-0.757657	1.1259e-10	7.61693e-09
A_23_P1638	NM_031492	0.466968	1.13417e-10	7.643e-09
A_33_P3399468	XR_243514	1.03071	1.13419e-10	7.643e-09
A_21_P0000501	NR_004403	-2.30337	1.13427e-10	7.643e-09
A_23_P91640	NM_020437	0.52624	1.13743e-10	7.65412e-09
A_23_P74112	NM_170743	0.537794	1.14631e-10	7.70364e-09
A_24_P134834	NM_032276	0.489521	1.15432e-10	7.7472e-09
A_23_P205686	NM_000021	0.73281	1.20297e-10	8.06306e-09
A_19_P00317871	NR_003367	-0.732439	1.21573e-10	8.13786e-09
A_33_P3417459	NR_023358	-1.14009	1.25382e-10	8.38175e-09
A_24_P183264	NM_001037637	-0.657322	1.2661e-10	8.45269e-09
A_23_P258814	NM_080750	-0.817371	1.26825e-10	8.45591e-09
A_33_P3241741	NR_002962	-1.2028	1.27566e-10	8.4942e-09
A_21_P0001050	NR_046325	-0.626823	1.317e-10	8.75795e-09
A_23_P94795	NM_003213	-0.619294	1.32617e-10	8.8074e-09
A_23_P353744	NM_032239	-0.510907	1.33686e-10	8.86677e-09
A_23_P94546	NM_025211	-0.73219	1.35645e-10	8.98497e-09
A_23_P92410	NM_004346	0.396457	1.36785e-10	9.0487e-09
A_21_P0011156	TCONS_l2_00006985	0.316917	1.36968e-10	9.04899e-09
A_32_P137035	NM_006510	0.562855	1.40181e-10	9.24923e-09
A_23_P159255	NM_002845	-0.424424	1.40485e-10	9.25722e-09
A_23_P83714	NM_173831	0.492098	1.41312e-10	9.29967e-09
A_33_P3276703	NM_003378	-0.679761	1.45116e-10	9.53761e-09
A_23_P95640	NM_001007544	1.0238	1.46101e-10	9.58991e-09
A_23_P69188	NM_206831	-0.654571	1.4759e-10	9.67514e-09
A_21_P0006532	ENST00000602444	-0.741962	1.49072e-10	9.75972e-09
A_33_P3346552	NR_003287	1.08448	1.50148e-10	9.81745e-09
A_32_P206479	NM_178457	1.73076	1.51136e-10	9.86933e-09
A_23_P385217	NM_018184	0.535848	1.51835e-10	9.90223e-09
A_33_P3325978	THC2626681	-0.518905	1.54336e-10	1.00525e-08
A_23_P45365	NM_033380	-0.520244	1.58225e-10	1.02925e-08
A_21_P0000219	NR_000019	-0.799796	1.58704e-10	1.02998e-08
A_24_P23034	NM_021035	0.931241	1.58742e-10	1.02998e-08
A_24_P83808	A_24_P83808	-0.543072	1.59754e-10	1.03415e-08
A_23_P200138	NM_020125	0.921288	1.59917e-10	1.03415e-08
A_33_P3210379	NM_052863	1.32685	1.59998e-10	1.03415e-08
A_33_P3309684	A_33_P3309684	0.526737	1.63769e-10	1.05718e-08
A_21_P0000230	NR_001293	-0.804343	1.66128e-10	1.07105e-08
A_23_P410587	NM_024900	0.45931	1.68124e-10	1.08254e-08
A_24_P941268	NM_007220	0.795388	1.74682e-10	1.12335e-08
A_23_P6624	NM_000373	0.634621	1.76359e-10	1.1327e-08
A_33_P3342056	NM_173799	1.12477	1.80202e-10	1.15591e-08
A_33_P3410589	NM_153690	0.998986	1.8068e-10	1.15751e-08
A_33_P3220390	BC028180	-1.18694	1.81398e-10	1.16065e-08
A_21_P0000107	NM_001190489	-0.758355	1.84066e-10	1.17624e-08
A_21_P0008670	NR_015411	0.601482	1.85567e-10	1.18434e-08
A_23_P119835	NM_021209	1.96434	1.90481e-10	1.21417e-08
A_23_P216340	NM_001045556	1.41007	1.91388e-10	1.21842e-08
A_33_P3380742	NM_001167947	0.349683	1.92132e-10	1.22163e-08
A_33_P3308105	NM_003878	-0.736306	1.92575e-10	1.22291e-08
A_32_P184796	NM_053275	0.727226	1.98508e-10	1.25901e-08
A_24_P121846	NM_003433	0.467325	2.00136e-10	1.26775e-08
A_24_P214858	NM_024807	1.3758	2.01226e-10	1.27307e-08
A_23_P102122	NM_152862	0.917032	2.015e-10	1.27321e-08
A_21_P0000142	NM_001198952	-1.60862	2.0576e-10	1.29851e-08
A_33_P3229067	NM_003520	-0.904396	2.06603e-10	1.30222e-08
A_33_P3280965	NR_003142	-0.865583	2.07298e-10	1.30497e-08
A_23_P204375	NM_020400	0.630226	2.09207e-10	1.31536e-08
A_33_P3301851	NM_002419	0.595128	2.09671e-10	1.31665e-08
A_24_P110558	NM_001007189	0.614057	2.10989e-10	1.32329e-08
A_23_P215751	NM_005000	-0.752426	2.17958e-10	1.36531e-08
A_33_P3378835	NM_004252	0.606967	2.19596e-10	1.37387e-08
A_33_P3396379	A_33_P3396379	-1.55217	2.19946e-10	1.37437e-08
A_24_P150874	NM_006572	0.660443	2.20571e-10	1.37657e-08
A_23_P70045	NM_138610	0.537495	2.21661e-10	1.38083e-08
A_23_P34877	NM_022768	-0.560677	2.21797e-10	1.38083e-08
A_23_P157416	NM_032164	-0.595368	2.22206e-10	1.38168e-08
A_33_P3338116	NM_002292	-0.827759	2.22956e-10	1.38464e-08
A_24_P376129	ENST00000374057	-0.603122	2.26516e-10	1.40503e-08
A_21_P0004479	NR_045680	0.603612	2.30354e-10	1.4271e-08
A_21_P0009313	ENST00000590478	0.819644	2.31101e-10	1.42998e-08
A_33_P3287562	NM_018844	-0.384398	2.31901e-10	1.43318e-08
A_23_P395374	NM_003539	-0.939798	2.35738e-10	1.45512e-08
A_23_P21162	NM_152773	-0.514383	2.36135e-10	1.4558e-08
A_33_P3284019	NM_001012426	0.842272	2.37105e-10	1.46001e-08
A_23_P54891	NM_022744	-0.437976	2.39057e-10	1.46908e-08
A_23_P252306	NM_002165	-0.672731	2.39158e-10	1.46908e-08
A_33_P3385842	NM_145023	-2.27719	2.40554e-10	1.47431e-08
A_33_P3257678	NM_001005464	-1.29211	2.4059e-10	1.47431e-08
A_33_P3391521	ENST00000366589	-0.509468	2.41036e-10	1.47526e-08
A_19_P00317872	ENST00000521122	-0.416427	2.42119e-10	1.4801e-08
A_33_P3364205	NR_001588	-1.2138	2.49807e-10	1.52527e-08
A_23_P24755	NM_003164	0.411964	2.50222e-10	1.52596e-08
A_23_P144677	ENST00000231368	0.693822	2.53135e-10	1.54188e-08
A_33_P3287218	NM_001143679	0.58737	2.53472e-10	1.54208e-08
A_23_P363174	NM_003511	-1.12757	2.54692e-10	1.54764e-08
A_33_P3242418	ENST00000568752	0.666798	2.6062e-10	1.58177e-08
A_33_P3290562	NM_000168	-0.633388	2.65467e-10	1.60926e-08
A_32_P134968	NM_001024858	0.669545	2.68478e-10	1.62557e-08
A_23_P156667	NM_002714	0.574977	2.69461e-10	1.62958e-08
A_23_P406928	ENST00000361567	-0.712126	2.71453e-10	1.63967e-08
A_21_P0001718	TCONS_00002281	0.752644	2.73255e-10	1.64859e-08
A_33_P3349552	NM_020764	0.851366	2.76248e-10	1.66313e-08
A_33_P3324651	NM_001242600	-0.53168	2.7632e-10	1.66313e-08
A_21_P0000203	NM_153437	-0.465908	2.76961e-10	1.66501e-08
A_21_P0008284	ENST00000502187	0.910875	2.78191e-10	1.67043e-08
A_24_P311926	NM_002127	1.29003	2.81928e-10	1.69087e-08
A_33_P3233947	NM_198076	-0.501049	2.84264e-10	1.70287e-08
A_24_P916141	NM_005828	0.560594	2.90226e-10	1.73653e-08
A_24_P280897	A_24_P280897	-1.15575	2.91152e-10	1.74002e-08
A_23_P26457	NM_000517	1.02374	2.92481e-10	1.7459e-08
A_21_P0009054	TCONS_00024719	0.863549	2.96798e-10	1.76959e-08
A_19_P00321885	NR_015431	-1.06963	2.97688e-10	1.77127e-08
A_23_P211680	NM_015166	1.1757	2.97777e-10	1.77127e-08
A_33_P3839334	ENST00000606994	-0.686259	2.98455e-10	1.77322e-08
A_23_P135995	NM_022786	-0.554514	2.99058e-10	1.77473e-08
A_33_P3246995	A_33_P3246995	-1.21102	3.00936e-10	1.78181e-08
A_33_P3378284	NM_144613	-0.683286	3.00954e-10	1.78181e-08
A_21_P0014195	XR_108794	-1.25902	3.0359e-10	1.79532e-08
A_33_P3229241	XM_005277398	-1.54645	3.0457e-10	1.79902e-08
A_23_P61551	NM_006110	0.596558	3.10688e-10	1.83302e-08
A_23_P79134	NM_024310	0.842395	3.11981e-10	1.83851e-08
A_21_P0004556	ENST00000602982	0.527405	3.20433e-10	1.88613e-08
A_23_P106633	NM_018380	0.428671	3.20859e-10	1.88645e-08
A_33_P3354061	XM_005265842	-0.731194	3.24626e-10	1.90639e-08
A_33_P3360216	NM_003509	-0.870741	3.27988e-10	1.92186e-08
A_23_P90542	NM_152606	0.594979	3.28019e-10	1.92186e-08
A_33_P3309665	NM_153018	0.750862	3.31492e-10	1.93997e-08
A_23_P50217	NM_024833	0.801749	3.34105e-10	1.95301e-08
A_33_P3329241	ENST00000517363	0.440866	3.36148e-10	1.96269e-08
A_23_P130642	NM_198460	-0.765972	3.38582e-10	1.97464e-08
A_23_P105066	NM_001014795	0.533132	3.39412e-10	1.9772e-08
A_23_P379649	NM_001003940	0.702655	3.48631e-10	2.02858e-08
A_23_P59877	NM_001444	-0.878567	3.52705e-10	2.04993e-08
A_24_P274640	NM_001042490	-0.870065	3.57535e-10	2.07563e-08
A_33_P3404950	NM_001204083	0.763949	3.5844e-10	2.0785e-08
A_33_P3364989	NM_001024675	0.625752	3.61419e-10	2.09338e-08
A_23_P105436	NM_002834	-0.802988	3.61867e-10	2.09359e-08
A_19_P00319623	NR_024582	-0.489767	3.67229e-10	2.12219e-08
A_33_P3420695	A_33_P3420695	0.613296	3.6905e-10	2.12997e-08
A_24_P319354	NM_001005781	-0.568421	3.69415e-10	2.12997e-08
A_23_P218190	NM_000070	-0.475102	3.76982e-10	2.17114e-08
A_21_P0012564	TCONS_l2_00020322	0.794776	3.79013e-10	2.18035e-08
A_23_P170978	NM_017865	-0.470294	3.82419e-10	2.19746e-08
A_33_P3209476	NM_031443	0.810207	3.85002e-10	2.2098e-08
A_23_P333951	NM_144989	-1.24018	3.85731e-10	2.20981e-08
A_23_P30254	NM_006622	-0.670835	3.86148e-10	2.20981e-08
A_23_P250212	NM_001080826	0.733992	3.86537e-10	2.20981e-08
A_33_P3316379	A_33_P3316379	-1.19843	3.86746e-10	2.20981e-08
A_24_P826348	NM_198581	0.536232	3.91824e-10	2.23631e-08
DCP_22_7	DCP_22_7	-2.39177	3.93235e-10	2.24126e-08
A_21_P0000300	NR_002918	-0.662551	3.93575e-10	2.24126e-08
A_21_P0000341	NR_002987	-0.752994	3.98244e-10	2.2653e-08
DCP_1_4	DCP_1_4	-1.97787	3.99113e-10	2.26692e-08
A_24_P285768	NM_014674	0.617228	3.99422e-10	2.26692e-08
A_33_P3372647	ENST00000390301	0.697916	4.04701e-10	2.29217e-08
A_23_P204304	NM_030667	0.56463	4.04774e-10	2.29217e-08
A_23_P8848	NM_018250	0.321901	4.13452e-10	2.3387e-08
A_23_P98532	NM_015457	0.572082	4.15568e-10	2.34805e-08
A_23_P373724	NM_003622	-0.54315	4.16304e-10	2.34959e-08
A_23_P334892	NM_178518	0.554811	4.19402e-10	2.36445e-08
A_23_P152655	NM_000873	0.577559	4.37667e-10	2.46468e-08
A_21_P0011364	NR_036650	-0.990171	4.41711e-10	2.4847e-08
DCP_22_6	DCP_22_6	-1.71674	4.43622e-10	2.49269e-08
A_23_P379034	NM_025045	-0.656304	4.44878e-10	2.49697e-08
A_33_P3229397	NM_006430	0.520795	4.46183e-10	2.50154e-08
A_24_P406814	NM_014661	0.779771	4.50888e-10	2.52512e-08
A_23_P164057	NM_002404	-0.692647	4.53431e-10	2.53656e-08
A_33_P3354296	TCONS_l2_00030158	-0.517585	4.54224e-10	2.5382e-08
A_21_P0000253	NR_002559	-1.34478	4.57252e-10	2.55231e-08
A_23_P30435	NM_006058	0.518656	4.60595e-10	2.56815e-08
DCP_1_2	DCP_1_2	-1.64656	4.6688e-10	2.60033e-08
A_33_P3335124	NM_002952	0.596185	4.70055e-10	2.61515e-08
A_23_P93282	NM_003535	-0.655071	4.71245e-10	2.61889e-08
A_33_P3288359	NM_002801	0.723938	4.77209e-10	2.64914e-08
A_23_P5601	NM_001381	0.615169	4.82347e-10	2.67473e-08
A_19_P00812553	NM_021129	-0.571992	4.87972e-10	2.70297e-08
A_33_P3362153	NM_001190764	1.01896	4.89007e-10	2.70575e-08
A_21_P0000474	NR_003706	-0.499377	4.91526e-10	2.71673e-08
A_33_P3382105	A_33_P3382105	-0.662266	4.99449e-10	2.75614e-08
A_23_P88435	NM_005197	0.71775	4.99744e-10	2.75614e-08
A_23_P397293	NM_017527	-0.772859	5.13973e-10	2.83154e-08
A_33_P3370434	ENST00000503568	0.485715	5.20494e-10	2.86435e-08
A_32_P117170	NM_001122838	0.393744	5.23627e-10	2.87848e-08
A_23_P87049	NM_003105	1.27622	5.268e-10	2.89278e-08
A_33_P3221568	NM_024742	-0.432832	5.48725e-10	3.00707e-08
A_24_P873659	NR_002819	-1.03961	5.48799e-10	3.00707e-08
A_23_P10497	NM_198531	0.503885	5.51828e-10	3.02041e-08
DCP_1_7	DCP_1_7	-2.36434	5.58597e-10	3.05417e-08
A_21_P0000251	NR_002449	-1.434	5.65172e-10	3.08679e-08
A_33_P3252534	NM_005332	-0.684304	5.75486e-10	3.13974e-08
(+)E1A_r60_1	E1A_r60_1	-1.60008	5.83836e-10	3.18187e-08
A_23_P114299	NM_001504	1.26135	5.84702e-10	3.18317e-08
A_19_P00321886	NR_015431	-0.929333	5.91619e-10	3.2149e-08
A_33_P3290394	NM_000206	0.554214	5.91797e-10	3.2149e-08
A_23_P420610	NM_138782	-1.75595	5.99452e-10	3.25041e-08
A_23_P68505	NM_001190826	0.613925	5.99615e-10	3.25041e-08
(+)E1A_r60_n9	E1A_r60_n9	-1.65459	6.00344e-10	3.25089e-08
A_21_P0000110	NM_001190708	-0.68704	6.04826e-10	3.27167e-08
A_32_P91250	NM_003347	-0.664821	6.06322e-10	3.27456e-08
A_23_P307328	NM_007331	-0.584217	6.06652e-10	3.27456e-08
A_33_P3856949	AK096098	-0.45698	6.1453e-10	3.31356e-08
A_21_P0000267	NR_002583	-0.436056	6.16697e-10	3.32172e-08
A_23_P254733	NM_024629	-0.653895	6.19043e-10	3.33082e-08
A_23_P144369	NM_153757	-0.501239	6.19892e-10	3.33185e-08
A_23_P30655	NM_004556	0.671885	6.27278e-10	3.36799e-08
A_33_P3313055	NM_000435	-0.899755	6.28479e-10	3.36999e-08
A_32_P41065	NM_001017395	0.816272	6.2898e-10	3.36999e-08
A_23_P374351	NM_173562	0.418277	6.38298e-10	3.41631e-08
A_23_P49279	NM_001001436	-0.505979	6.40733e-10	3.42573e-08
A_33_P3282836	NM_001031	0.979104	6.43585e-10	3.43479e-08
(+)E1A_r60_a107	E1A_r60_a107	-1.70567	6.43783e-10	3.43479e-08
A_21_P0000264	NR_002579	-0.828442	6.45799e-10	3.4419e-08
A_33_P3376026	NR_047572	0.66034	6.4647e-10	3.4419e-08
A_33_P3474175	BU601128	0.812743	6.48032e-10	3.44274e-08
DCP_1_1	DCP_1_1	-1.60594	6.48275e-10	3.44274e-08
A_33_P3379199	NM_013387	-0.454829	6.48666e-10	3.44274e-08
A_33_P3273238	NM_207333	0.460333	6.49546e-10	3.44382e-08
A_23_P83939	NM_032796	-0.381556	6.5163e-10	3.44858e-08
A_33_P3384825	NM_015343	0.330048	6.51804e-10	3.44858e-08
A_23_P31903	NM_183057	0.412885	6.55817e-10	3.4662e-08
A_23_P94230	NM_015364	-1.19896	6.59774e-10	3.48349e-08
A_23_P165984	NM_080752	0.670387	6.62802e-10	3.49583e-08
A_23_P257726	NM_016481	0.621083	6.66319e-10	3.51074e-08
A_33_P3359438	ENST00000470348	0.308288	6.74105e-10	3.54807e-08
A_23_P8452	NM_001040167	0.86857	6.77423e-10	3.56184e-08
A_24_P376309	NM_032595	0.603378	6.81104e-10	3.57749e-08
A_24_P268676	NM_003670	-0.58958	7.05396e-10	3.70125e-08
A_33_P3248384	TCONS_00029938	-0.772105	7.08323e-10	3.71277e-08
A_21_P0010980	NR_002819	-0.943958	7.13079e-10	3.73384e-08
A_21_P0009315	XR_243794	0.728608	7.13869e-10	3.73413e-08
A_23_P44724	NM_001321	-0.840421	7.16386e-10	3.74343e-08
A_19_P00801324	ENST00000566551	0.418072	7.18149e-10	3.74878e-08
A_33_P3223869	A_33_P3223869	-0.854912	7.21285e-10	3.76128e-08
A_23_P207014	NM_002876	-0.614985	7.40762e-10	3.85888e-08
A_33_P3815064	ENST00000500215	0.799966	7.47231e-10	3.88859e-08
A_23_P212655	NM_130446	0.74098	7.63335e-10	3.96615e-08
A_32_P170749	NM_001282718	-0.757783	7.63698e-10	3.96615e-08
A_23_P38482	NM_024297	0.621333	7.69416e-10	3.99176e-08
A_23_P47517	NM_017966	0.605766	7.73676e-10	4.00976e-08
A_33_P3319982	ENST00000565782	-0.791437	7.89766e-10	4.08897e-08
A_23_P393777	NM_000953	1.11349	7.91313e-10	4.09281e-08
A_19_P00320427	ENST00000586220	0.788775	7.97787e-10	4.12209e-08
A_23_P69493	NM_001664	0.629691	8.05717e-10	4.15883e-08
A_24_P398092	NM_002874	-0.635745	8.07825e-10	4.16547e-08
A_33_P3372727	NM_003966	-0.739536	8.09619e-10	4.16901e-08
A_21_P0013213	TCONS_l2_00025931	0.492141	8.10155e-10	4.16901e-08
A_23_P16944	NM_001006946	-0.597715	8.12854e-10	4.17866e-08
A_32_P159445	NM_015075	1.03098	8.25918e-10	4.24152e-08
A_23_P431853	ENST00000361453	-0.629353	8.58128e-10	4.40127e-08
A_33_P3410599	NM_017633	0.748115	8.58759e-10	4.40127e-08
A_23_P48747	NM_138452	0.529003	8.63972e-10	4.42352e-08
A_33_P3348194	A_33_P3348194	-0.360979	8.70191e-10	4.45087e-08
A_21_P0011086	ENST00000520314	-0.522319	8.8031e-10	4.49809e-08
DCP_1_0	DCP_1_0	-1.57172	8.85097e-10	4.518e-08
A_33_P3716128	NM_005496	-0.551685	8.90576e-10	4.5414e-08
A_23_P117852	NM_014736	-0.886381	9.05913e-10	4.61485e-08
A_21_P0013674	NM_001244752	-0.406818	9.06799e-10	4.61485e-08
A_23_P109877	NM_025222	0.376441	9.15171e-10	4.65279e-08
A_21_P0000288	NR_002748	-0.859942	9.19443e-10	4.66983e-08
A_33_P3379962	NM_002116	1.24698	9.30074e-10	4.7191e-08
